# Supplementary material for: Powder diffraction and crystal structure prediction identify four new coumarin polymorphs
Source: Chem Sci. 2017 May 15;8(7):4926–40. doi: 10.1039/c7sc00168a (PMC5607859; doi:10.1039/c7sc00168a)
Supplement: Supplementary file 2 [file SC-008-C7SC00168A-s002.cif]

# Electronic Supplementary Material (ESI) for Chemical Science.
# This journal is © The Royal Society of Chemistry 2017

####################################################################### 
# 
# This file contains crystal structure data downloaded from the 
# Cambridge Structural Database (CSD) hosted by the Cambridge 
# Crystallographic Data Centre (CCDC).
# 
# Full information about CCDC data access policies and citation 
# guidelines are available at http://www.ccdc.cam.ac.uk/access/V1 
# 
# Audit and citation data items may have been added by the CCDC. 
# Please retain this information to preserve the provenance of 
# this file and to allow appropriate attribution of the data. 
# 
#######################################################################

data_Coumarin_IV_RT
_database_code_depnum_ccdc_archive 'CCDC 1542950'
_audit_update_record             
;
2017-04-07 deposited with the CCDC.
2017-05-03 downloaded from the CCDC.
;
# start Validation Reply Form
_vrf_REFI015_Coumarin_IV_RT      
;
PROBLEM: _refine_ls_shift/su_max is missing
RESPONSE: Structure from powder data. Rietveld refined to very small shifts.
;
_vrf_PLAT161_Coumarin_IV_RT      
;
PROBLEM: Missing or Zero s.u. (esd) on x-coordinate for .         C1 Check
RESPONSE: Structure from powder data. Molecules are refined as rigid bodies.
;
_vrf_PLAT162_Coumarin_IV_RT      
;
PROBLEM: Missing or Zero s.u. (esd) on y-coordinate for .         C1 Check
RESPONSE: Structure from powder data. Molecules are refined as rigid bodies.
;
_vrf_PLAT163_Coumarin_IV_RT      
;
PROBLEM: Missing or Zero s.u. (esd) on z-coordinate for .         C1 Check
RESPONSE: Structure from powder data. Molecules are refined as rigid bodies.
;
_vrf_PLAT741_Coumarin_IV_RT      
;
PROBLEM: Bond    Calc 1.35840(10), Rep     1.35840 ......    Missing s.u.
RESPONSE: Structure from powder data. Molecules are refined as rigid bodies.
;
# Added during the CSD deposition process: Friday 07 April 2017 08:17 PM
# end Validation Reply Form

_chemical_name_systematic        2H-chromene-2-one
_chemical_name_common            coumarin
_chemical_formula_moiety         'C9 H6 O2'
_chemical_formula_sum            'C9 H6 O2'
_chemical_formula_weight         146.15
_chemical_melting_point          338.05
_exptl_special_details           
;
Polymorph IV
From Rietveld refinement
;
_cell_length_a                   24.72245(42)
_cell_length_b                   5.994222(90)
_cell_length_c                   14.31013(41)
_cell_angle_alpha                90
_cell_angle_beta                 90
_cell_angle_gamma                90
_cell_volume                     2120.645(77)
_cell_formula_units_Z            12
_cell_measurement_temperature    298

_symmetry_space_group_name_H-M   'P 21 21 21'
_symmetry_space_group_name_Hall  'P 2ac 2ab'
_symmetry_cell_setting           orthorhombic
_space_group_crystal_system      orthorhombic
loop_
_symmetry_equiv_pos_as_xyz
'x, y, z '
'-x+1/2, -y, z+1/2 '
'-x, y+1/2, -z+1/2 '
'x+1/2, -y+1/2, -z '

_pd_spec_size_equat              1.0
_pd_spec_size_thick              1.0
_pd_spec_mounting                '1.0 mm glass capillary'
_pd_spec_mount_mode              transmission
_pd_spec_shape                   cylinder

_exptl_crystal_description       powder
_exptl_crystal_colour            white
_exptl_crystal_F_000             912
_exptl_absorpt_correction_type   none

_diffrn_ambient_temperature      298
_diffrn_radiation_probe          x-ray
_diffrn_radiation_wavelength     0.39992
_diffrn_source_type              synchrotron

_diffrn_measurement_device_type  'powder diffractometer at ESRF ID22 beamline'
_diffrn_radiation_monochromator  'monochromator at ESRF ID22 beamline'

_pd_calc_method                  '   Rietveld Refinement'
_pd_meas_2theta_range_min        0.502000
_pd_meas_2theta_range_max        33.002000
_pd_meas_2theta_range_inc        0.002000
_pd_proc_2theta_range_min        1.50000
_pd_proc_2theta_range_max        20.00000
_pd_proc_2theta_range_inc        0.002000
_pd_proc_ls_pref_orient_corr     none
_pd_proc_ls_prof_R_factor        13.35
_pd_proc_ls_prof_wR_factor       15.68
_pd_proc_ls_prof_wR_expected     7.64
_refine_ls_R_I_factor            7.83
_refine_ls_goodness_of_fit_all   2.054
_refine_ls_matrix_type           fullcycle
_refine_ls_weighting_scheme      sigma
_refine_ls_extinction_method     none
_refine_ls_number_parameters     30
_refine_ls_number_restraints     0
_refine_ls_number_constraints    0

loop_
_atom_site_label
_atom_site_type_symbol
_atom_site_symmetry_multiplicity
_atom_site_fract_x
_atom_site_fract_y
_atom_site_fract_z
_atom_site_occupancy
_atom_site_B_iso_or_equiv
C1 C 4 0.1451647 0.3604229 0.035697 1 1
C2 C 4 0.1574913 0.5054676 0.105454 1 1
C3 C 4 0.1715002 0.1416506 0.029256 1 1
C4 C 4 0.1980336 0.4471537 0.174563 1 1
C5 C 4 0.2242552 0.2369542 0.166465 1 1
C6 C 4 0.2130099 0.5883809 0.249526 1 1
C7 C 4 0.2642863 0.1708494 0.231018 1 1
C8 C 4 0.2524493 0.5223846 0.313272 1 1
C9 C 4 0.278003 0.3139894 0.304026 1 1
O1 O 4 0.2112798 0.09254968 0.096496 1 1
O2 O 4 0.1613243 -0.004519385 -0.028409 1 1
H1 H 4 0.1145679 0.4018802 -0.016293 1 1
H2 H 4 0.1373285 0.6666589 0.110481 1 1
H3 H 4 0.1935603 0.7507303 0.256615 1 1
H4 H 4 0.2835872 0.008326311 0.224092 1 1
H5 H 4 0.2639089 0.634048 0.369923 1 1
H6 H 4 0.3087307 0.2635244 0.354298 1 1
C10 C 4 -1.018432 -0.736388 0.4854907 1 1
C11 C 4 -1.012529 -0.581424 0.5540382 1 1
C12 C 4 -0.9883378 -0.947455 0.4870693 1 1
C13 C 4 -0.9754378 -0.622601 0.6306579 1 1
C14 C 4 -0.9459987 -0.826032 0.630957 1 1
C15 C 4 -0.9667348 -0.470228 0.7047719 1 1
C16 C 4 -0.9089328 -0.874661 0.7030287 1 1
C17 C 4 -0.930289 -0.518961 0.7759288 1 1
C18 C 4 -0.9012324 -0.720963 0.7749238 1 1
O3 O 4 -0.9528138 -0.980911 0.5621407 1 1
O4 O 4 -0.9924732 -1.098397 0.429137 1 1
H7 H 4 -1.045636 -0.707021 0.4268887 1 1
H8 H 4 -1.035088 -0.424892 0.5520593 1 1
H9 H 4 -0.9886197 -0.312332 0.704891 1 1
H10 H 4 -0.8865925 -1.031212 0.7018683 1 1
H11 H 4 -0.9239165 -0.399205 0.8323321 1 1
H12 H 4 -0.8719243 -0.756452 0.8299588 1 1
C19 C 4 0.06065615 0.312313 0.2789225 1 1
C20 C 4 0.07387615 0.457257 0.348246 1 1
C21 C 4 0.08900984 0.098311 0.2687753 1 1
C22 C 4 0.1166705 0.402744 0.413763 1 1
C23 C 4 0.1443667 0.196776 0.4024702 1 1
C24 C 4 0.1325112 0.543256 0.4882831 1 1
C25 C 4 0.1868777 0.135786 0.462882 1 1
C26 C 4 0.1749575 0.484356 0.5471948 1 1
C27 C 4 0.2022423 0.280453 0.5344327 1 1
O5 O 4 0.131005 0.053263 0.332524 1 1
O6 O 4 0.0796184 -0.044452 0.2094679 1 1
H13 H 4 0.02798011 0.349971 0.2304321 1 1
H14 H 4 0.05253305 0.615827 0.3552878 1 1
H15 H 4 0.1109159 0.699596 0.4989545 1 1
H16 H 4 0.2071469 -0.024193 0.4538374 1 1
H17 H 4 0.186933 0.596233 0.6035752 1 1
H18 H 4 0.235452 0.234829 0.580688 1 1

loop_
_geom_bond_atom_site_label_1
_geom_bond_atom_site_label_2
_geom_bond_distance
C1 C2 1.3584
C1 C3 1.4670
C1 H1 1.0897
C2 C4 1.4508
C2 H2 1.0896
C3 O1 1.4070
C3 O2 1.2296
C4 C5 1.4217
C4 C6 1.4158
C5 C7 1.4106
C5 O1 1.3619
C6 C8 1.3926
C6 H3 1.0902
C7 C9 1.3938
C7 H4 1.0893
C8 C9 1.4061
C8 H5 1.0888
C9 H6 1.0891
C10 C11 1.3588
C10 C12 1.4679
C10 H7 1.0893
C11 C13 1.4505
C11 H8 1.0919
C12 O3 1.4020
C12 O4 1.2314
C13 C14 1.4201
C13 C15 1.4161
C14 C16 1.4101
C14 O3 1.3638
C15 C17 1.3907
C15 H9 1.0902
C16 C18 1.3941
C16 H10 1.0890
C17 C18 1.4080
C17 H11 1.0916
C18 H12 1.0911
C19 C20 1.3586
C19 C21 1.4690
C19 H13 1.0886
C20 C22 1.4509
C20 H14 1.0918
C21 O5 1.4082
C21 O6 1.2274
C22 C23 1.4210
C22 C24 1.4142
C23 C25 1.4091
C23 O5 1.3605
C24 C26 1.3916
C24 H15 1.0893
C25 C27 1.3945
C25 H16 1.0897
C26 C27 1.4079
C26 H17 1.0901
C27 H18 1.0895

loop_
_geom_angle_atom_site_label_1
_geom_angle_atom_site_label_2
_geom_angle_atom_site_label_3
_geom_angle
C2 C1 C3 121.25
C2 C1 H1 120.76
C3 C1 H1 117.97
C1 C2 C4 120.11
C1 C2 H2 120.89
C4 C2 H2 118.99
C1 C3 O1 117.02
C1 C3 O2 126.04
O1 C3 O2 116.93
C2 C4 C5 118.23
C2 C4 C6 123.58
C5 C4 C6 118.19
C4 C5 C7 121.03
C4 C5 O1 121.05
C7 C5 O1 117.92
C4 C6 C8 120.63
C4 C6 H3 119.27
C8 C6 H3 120.09
C5 C7 C9 119.25
C5 C7 H4 119.93
C9 C7 H4 120.81
C6 C8 C9 120.35
C6 C8 H5 119.69
C9 C8 H5 119.95
C7 C9 C8 120.54
C7 C9 H6 119.59
C8 C9 H6 119.87
C3 O1 C5 122.31
C11 C10 C12 121.58
C11 C10 H7 120.77
C12 C10 H7 117.65
C10 C11 C13 119.82
C10 C11 H8 120.92
C13 C11 H8 119.26
C10 C12 O3 116.91
C10 C12 O4 125.51
O3 C12 O4 117.57
C11 C13 C14 118.19
C11 C13 C15 123.53
C14 C13 C15 118.28
C13 C14 C16 120.85
C13 C14 O3 121.27
C16 C14 O3 117.88
C13 C15 C17 120.75
C13 C15 H9 119.06
C17 C15 H9 120.18
C14 C16 C18 119.47
C14 C16 H10 119.77
C18 C16 H10 120.76
C15 C17 C18 120.25
C15 C17 H11 119.79
C18 C17 H11 119.96
C16 C18 C17 120.41
C16 C18 H12 119.64
C17 C18 H12 119.94
C12 O3 C14 122.23
C20 C19 C21 121.05
C20 C19 H13 120.75
C21 C19 H13 118.18
C19 C20 C22 120.21
C19 C20 H14 120.52
C22 C20 H14 119.26
C19 C21 O5 117.08
C19 C21 O6 125.94
O5 C21 O6 116.98
C20 C22 C23 118.27
C20 C22 C24 123.71
C23 C22 C24 118.02
C22 C23 C25 121.00
C22 C23 O5 121.07
C25 C23 O5 117.93
C22 C24 C26 120.97
C22 C24 H15 118.84
C26 C24 H15 120.19
C23 C25 C27 119.49
C23 C25 H16 119.90
C27 C25 H16 120.61
C24 C26 C27 120.20
C24 C26 H17 119.81
C27 C26 H17 120.00
C25 C27 C26 120.30
C25 C27 H18 119.69
C26 C27 H18 120.01
C21 O5 C23 122.30

loop_
_refln_index_h
_refln_index_k
_refln_index_l
_refln_F_squared_calc
_refln_F_squared_meas
_refln_F_squared_sigma
_refln_observed_status
1 0 1 0.01 0.01 0.00 o
2 0 0 0.00 0.00 0.00 o
2 0 1 0.06 0.06 0.00 o
0 0 2 0.00 0.00 0.00 o
3 0 1 0.24 0.24 0.00 o
1 0 2 0.02 0.02 0.00 o
2 0 2 0.00 0.00 0.00 o
4 0 0 0.02 0.01 0.00 o
1 1 0 0.01 0.01 0.00 o
4 0 1 0.17 0.17 0.00 o
0 1 1 0.09 0.10 0.00 o
3 0 2 0.04 0.04 0.00 o
1 1 1 0.15 0.17 0.00 o
2 1 0 0.50 0.55 0.00 o
2 1 1 0.12 0.14 0.00 o
3 1 0 0.03 0.03 0.00 o
1 0 3 0.02 0.01 0.00 o
4 0 2 0.00 0.00 0.00 o
5 0 1 0.00 0.00 0.00 o
0 1 2 0.00 0.00 0.00 o
3 1 1 0.26 0.28 0.00 o
1 1 2 0.05 0.05 0.00 o
2 0 3 0.02 0.01 0.00 o
2 1 2 0.00 0.00 0.00 o
4 1 0 0.00 0.00 0.00 o
3 0 3 0.10 0.11 0.00 o
4 1 1 0.08 0.08 0.00 o
6 0 0 0.01 0.01 0.00 o
5 0 2 0.07 0.08 0.00 o
3 1 2 0.11 0.13 0.00 o
6 0 1 0.00 0.00 0.00 o
5 1 0 0.00 0.00 0.00 o
4 0 3 0.18 0.21 0.00 o
0 1 3 0.00 0.00 0.00 o
1 1 3 0.03 0.03 0.00 o
4 1 2 0.61 0.66 0.00 o
5 1 1 0.00 0.00 0.00 o
0 0 4 0.14 0.14 0.00 o
2 1 3 0.19 0.19 0.00 o
6 0 2 1.67 1.75 0.00 o
1 0 4 0.04 0.04 0.00 o
2 0 4 0.00 0.00 0.00 o
5 0 3 0.00 0.00 0.00 o
7 0 1 0.00 0.00 0.00 o
3 1 3 0.68 0.68 0.00 o
6 1 0 0.00 0.00 0.00 o
5 1 2 0.64 0.65 0.00 o
6 1 1 0.00 0.01 0.00 o
3 0 4 0.00 0.00 0.00 o
4 1 3 0.75 0.68 0.00 o
7 0 2 0.19 0.19 0.00 o
6 0 3 0.07 0.07 0.00 o
4 0 4 0.00 0.00 0.00 o
8 0 0 0.00 0.00 0.00 o
0 1 4 0.13 0.12 0.00 o
6 1 2 1.13 1.05 0.00 o
1 1 4 0.06 0.05 0.00 o
7 1 0 0.01 0.01 0.00 o
8 0 1 0.00 0.00 0.00 o
0 2 0 0.20 0.19 0.00 o
2 1 4 0.00 0.00 0.00 o
5 1 3 0.28 0.28 0.00 o
7 1 1 0.00 0.00 0.00 o
1 2 0 0.00 0.00 0.00 o
0 2 1 0.00 0.00 0.00 o
1 2 1 0.02 0.02 0.00 o
2 2 0 0.04 0.04 0.00 o
5 0 4 0.00 0.00 0.00 o
3 1 4 0.03 0.03 0.00 o
2 2 1 0.17 0.14 0.00 o
1 0 5 0.00 0.00 0.00 o
7 0 3 0.08 0.08 0.00 o
8 0 2 0.03 0.03 0.00 o
3 2 0 0.15 0.15 0.00 o
7 1 2 0.65 0.62 0.00 o
2 0 5 0.01 0.01 0.00 o
6 1 3 0.09 0.09 0.00 o
0 2 2 0.01 0.01 0.00 o
3 2 1 0.17 0.18 0.00 o
4 1 4 0.02 0.02 0.00 o
1 2 2 0.01 0.01 0.00 o
8 1 0 0.01 0.01 0.00 o
3 0 5 0.03 0.03 0.00 o
6 0 4 0.00 0.00 0.00 o
2 2 2 0.00 0.00 0.00 o
9 0 1 0.00 0.00 0.00 o
8 1 1 0.01 0.01 0.00 o
4 2 0 0.03 0.03 0.00 o
4 2 1 0.13 0.15 0.00 o
3 2 2 0.01 0.01 0.00 o
5 1 4 0.00 0.00 0.00 o
4 0 5 0.01 0.01 0.00 o
8 0 3 0.24 0.21 0.00 o
0 1 5 0.00 0.00 0.00 o
1 1 5 0.01 0.01 0.00 o
7 1 3 0.08 0.07 0.00 o
9 0 2 0.03 0.02 0.00 o
8 1 2 0.11 0.09 0.00 o
5 2 0 0.00 0.00 0.00 o
0 2 3 0.00 0.00 0.00 o
2 1 5 0.01 0.01 0.00 o
1 2 3 0.01 0.01 0.00 o
4 2 2 0.03 0.03 0.00 o
5 2 1 0.04 0.04 0.00 o
7 0 4 0.00 0.00 0.00 o
9 1 0 0.00 0.00 0.00 o
2 2 3 0.01 0.01 0.00 o
5 0 5 0.00 0.01 0.00 o
10 0 0 0.00 0.00 0.00 o
3 1 5 0.03 0.03 0.00 o
6 1 4 0.04 0.04 0.00 o
9 1 1 0.02 0.02 0.00 o
10 0 1 0.01 0.01 0.00 o
3 2 3 0.03 0.03 0.00 o
6 2 0 0.02 0.02 0.00 o
5 2 2 0.02 0.02 0.00 o
6 2 1 0.01 0.01 0.00 o
0 0 6 0.00 0.00 0.00 o
4 1 5 0.08 0.06 0.00 o
9 0 3 0.13 0.11 0.00 o
8 1 3 0.07 0.06 0.00 o
1 0 6 0.00 0.00 0.00 o
9 1 2 0.04 0.03 0.00 o
6 0 5 0.00 0.00 0.00 o
4 2 3 0.04 0.04 0.00 o
2 0 6 0.01 0.01 0.00 o
8 0 4 0.00 0.00 0.00 o
10 0 2 0.00 0.00 0.00 o
7 1 4 0.02 0.03 0.00 o
0 2 4 0.00 0.00 0.00 o
6 2 2 0.11 0.11 0.00 o
3 0 6 0.00 0.00 0.00 o
5 1 5 0.00 0.00 0.00 o
1 2 4 0.01 0.01 0.00 o
10 1 0 0.02 0.02 0.00 o
7 2 0 0.04 0.05 0.00 o
2 2 4 0.01 0.01 0.00 o
5 2 3 0.01 0.01 0.00 o
10 1 1 0.00 0.00 0.00 o
7 2 1 0.02 0.02 0.00 o
4 0 6 0.01 0.01 0.00 o
7 0 5 0.01 0.02 0.00 o
11 0 1 0.00 0.00 0.00 o
0 1 6 0.00 0.00 0.00 o
3 2 4 0.01 0.01 0.00 o
9 1 3 0.04 0.04 0.00 o
1 1 6 0.03 0.03 0.00 o
10 0 3 0.00 0.00 0.00 o
6 1 5 0.03 0.04 0.00 o
2 1 6 0.01 0.01 0.00 o
9 0 4 0.00 0.00 0.00 o
8 1 4 0.00 0.00 0.00 o
10 1 2 0.01 0.01 0.00 o
7 2 2 0.10 0.12 0.00 o
6 2 3 0.05 0.05 0.00 o
4 2 4 0.01 0.01 0.00 o
8 2 0 0.01 0.01 0.00 o
5 0 6 0.00 0.00 0.00 o
11 0 2 0.01 0.01 0.00 o
3 1 6 0.09 0.10 0.00 o
8 2 1 0.07 0.08 0.00 o
11 1 0 0.00 0.00 0.00 o
8 0 5 0.00 0.00 0.00 o
4 1 6 0.04 0.05 0.00 o
7 1 5 0.09 0.09 0.00 o
5 2 4 0.01 0.01 0.00 o
11 1 1 0.02 0.02 0.00 o
0 2 5 0.01 0.02 0.00 o
6 0 6 0.01 0.01 0.00 o
1 2 5 0.19 0.19 0.00 o
10 1 3 0.11 0.11 0.00 o
7 2 3 0.01 0.01 0.00 o
8 2 2 0.03 0.03 0.00 o
12 0 0 0.00 0.00 0.00 o
9 1 4 0.01 0.01 0.00 o
2 2 5 0.10 0.10 0.00 o
12 0 1 0.02 0.02 0.00 o
1 0 7 0.00 0.00 0.00 o
10 0 4 0.03 0.03 0.00 o
11 0 3 0.00 0.00 0.00 o
9 2 0 0.00 0.00 0.00 o
5 1 6 0.17 0.16 0.00 o
11 1 2 0.01 0.01 0.00 o
2 0 7 0.00 0.00 0.00 o
3 2 5 0.08 0.08 0.00 o
6 2 4 0.01 0.01 0.00 o
9 2 1 0.11 0.11 0.00 o
1 3 0 0.01 0.01 0.00 o
3 0 7 0.01 0.01 0.00 o
9 0 5 0.01 0.01 0.00 o
8 1 5 0.10 0.08 0.00 o
12 0 2 0.00 0.00 0.00 o
0 3 1 0.00 0.00 0.00 o
7 0 6 0.00 0.00 0.00 o
1 3 1 0.00 0.00 0.00 o
2 3 0 0.03 0.02 0.00 o
4 2 5 0.03 0.02 0.00 o
8 2 3 0.08 0.06 0.00 o
2 3 1 0.04 0.03 0.00 o
6 1 6 0.28 0.22 0.00 o
9 2 2 0.12 0.10 0.00 o
12 1 0 0.00 0.00 0.00 o
3 3 0 0.02 0.01 0.00 o
4 0 7 0.01 0.01 0.00 o
0 1 7 0.00 0.00 0.00 o
12 1 1 0.01 0.01 0.00 o
1 1 7 0.02 0.02 0.00 o
10 1 4 0.18 0.16 0.00 o
7 2 4 0.02 0.02 0.00 o
11 1 3 0.01 0.01 0.00 o
0 3 2 0.01 0.01 0.00 o
3 3 1 0.09 0.08 0.00 o
1 3 2 0.01 0.01 0.00 o
2 1 7 0.03 0.03 0.00 o
5 2 5 0.00 0.00 0.00 o
10 2 0 0.02 0.01 0.00 o
11 0 4 0.05 0.04 0.00 o
2 3 2 0.04 0.03 0.00 o
4 3 0 0.00 0.00 0.00 o
12 0 3 0.00 0.00 0.00 o
10 2 1 0.07 0.06 0.00 o
5 0 7 0.01 0.01 0.00 o
8 0 6 0.01 0.01 0.00 o
13 0 1 0.01 0.01 0.00 o
4 3 1 0.12 0.10 0.00 o
3 1 7 0.00 0.00 0.00 o
9 1 5 0.26 0.21 0.00 o
12 1 2 0.03 0.03 0.00 o
7 1 6 0.04 0.03 0.00 o
3 3 2 0.03 0.03 0.00 o
10 0 5 0.01 0.01 0.00 o
0 2 6 0.00 0.00 0.00 o
9 2 3 0.04 0.03 0.00 o
1 2 6 0.05 0.04 0.00 o
5 3 0 0.00 0.00 0.00 o
6 2 5 0.02 0.02 0.00 o
4 1 7 0.07 0.07 0.00 o
2 2 6 0.02 0.02 0.00 o
8 2 4 0.01 0.01 0.00 o
0 3 3 0.04 0.04 0.00 o
10 2 2 0.01 0.01 0.00 o
13 0 2 0.00 0.00 0.00 o
1 3 3 0.07 0.06 0.00 o
4 3 2 0.01 0.01 0.00 o
5 3 1 0.06 0.05 0.00 o
6 0 7 0.00 0.00 0.00 o
2 3 3 0.11 0.09 0.00 o
3 2 6 0.10 0.08 0.00 o
11 1 4 0.04 0.04 0.00 o
13 1 0 0.01 0.01 0.00 o
12 1 3 0.05 0.04 0.00 o
5 1 7 0.00 0.00 0.00 o
9 0 6 0.01 0.01 0.00 o
8 1 6 0.00 0.00 0.00 o
3 3 3 0.13 0.10 0.00 o
13 1 1 0.04 0.03 0.00 o
11 2 0 0.01 0.01 0.00 o
6 3 0 0.00 0.00 0.00 o
5 3 2 0.14 0.11 0.00 o
0 0 8 0.01 0.01 0.00 o
4 2 6 0.11 0.10 0.00 o
10 1 5 0.32 0.28 0.00 o
7 2 5 0.03 0.02 0.00 o
12 0 4 0.06 0.05 0.00 o
1 0 8 0.00 0.00 0.00 o
11 2 1 0.04 0.03 0.00 o
6 3 1 0.02 0.02 0.00 o
10 2 3 0.02 0.02 0.00 o
2 0 8 0.00 0.00 0.00 o
7 0 7 0.00 0.00 0.00 o
11 0 5 0.01 0.01 0.00 o
13 0 3 0.02 0.02 0.00 o
4 3 3 0.08 0.06 0.00 o
14 0 0 0.04 0.04 0.00 o
9 2 4 0.03 0.03 0.00 o
13 1 2 0.01 0.01 0.00 o
14 0 1 0.12 0.10 0.00 o
6 1 7 0.03 0.03 0.00 o
3 0 8 0.00 0.00 0.00 o
5 2 6 0.08 0.08 0.00 o
0 3 4 0.02 0.01 0.00 o
11 2 2 0.00 0.00 0.00 o
6 3 2 0.03 0.03 0.00 o
1 3 4 0.11 0.10 0.00 o
7 3 0 0.00 0.00 0.00 o
2 3 4 0.02 0.02 0.00 o
5 3 3 0.01 0.01 0.00 o
7 3 1 0.01 0.01 0.00 o
9 1 6 0.01 0.01 0.00 o
8 2 5 0.12 0.09 0.00 o
4 0 8 0.01 0.01 0.00 o
10 0 6 0.01 0.00 0.00 o
14 0 2 0.01 0.00 0.00 o
0 1 8 0.11 0.09 0.00 o
12 1 4 0.62 0.49 0.00 o
1 1 8 0.04 0.04 0.00 o
3 3 4 0.02 0.02 0.00 o
8 0 7 0.01 0.01 0.00 o
6 2 6 0.00 0.00 0.00 o
2 1 8 0.03 0.03 0.00 o
12 2 0 0.02 0.02 0.00 o
7 1 7 0.01 0.01 0.00 o
11 1 5 0.05 0.05 0.00 o
13 1 3 0.00 0.00 0.00 o
14 1 0 0.02 0.02 0.00 o
7 3 2 0.02 0.01 0.00 o
0 2 7 0.01 0.01 0.00 o
12 2 1 0.02 0.02 0.00 o
1 2 7 0.02 0.01 0.00 o
10 2 4 0.07 0.06 0.00 o
11 2 3 0.01 0.01 0.00 o
6 3 3 0.07 0.06 0.00 o
14 1 1 0.02 0.02 0.00 o
5 0 8 0.00 0.00 0.00 o
13 0 4 0.06 0.05 0.00 o
4 3 4 0.01 0.01 0.00 o
3 1 8 0.12 0.10 0.00 o
8 3 0 0.00 0.00 0.00 o
2 2 7 0.02 0.01 0.00 o
12 0 5 0.00 0.00 0.00 o
8 3 1 0.00 0.00 0.00 o
14 0 3 0.02 0.01 0.00 o
3 2 7 0.04 0.03 0.00 o
9 2 5 0.24 0.20 0.00 o
12 2 2 0.00 0.00 0.00 o
4 1 8 0.04 0.03 0.00 o
10 1 6 0.03 0.03 0.00 o
7 2 6 0.09 0.08 0.00 o
14 1 2 0.01 0.01 0.00 o
5 3 4 0.03 0.02 0.00 o
6 0 8 0.00 0.00 0.00 o
9 0 7 0.00 0.00 0.00 o
8 1 7 0.01 0.01 0.00 o
0 3 5 0.01 0.01 0.00 o
15 0 1 0.13 0.12 0.00 o
11 0 6 0.00 0.00 0.00 o
1 3 5 0.01 0.01 0.00 o
7 3 3 0.09 0.09 0.00 o
8 3 2 0.00 0.00 0.00 o
4 2 7 0.01 0.01 0.00 o
2 3 5 0.01 0.01 0.00 o
5 1 8 0.01 0.01 0.00 o
13 1 4 0.25 0.22 0.00 o
9 3 0 0.00 0.00 0.00 o
12 1 5 0.05 0.04 0.00 o
3 3 5 0.03 0.02 0.00 o
11 2 4 0.14 0.13 0.00 o
6 3 4 0.00 0.00 0.00 o
15 0 2 0.00 0.00 0.00 o
13 2 0 0.01 0.01 0.00 o
9 3 1 0.01 0.01 0.00 o
12 2 3 0.00 0.00 0.00 o
5 2 7 0.02 0.02 0.00 o
8 2 6 0.07 0.07 0.00 o
14 1 3 0.01 0.01 0.00 o
7 0 8 0.00 0.00 0.00 o
13 2 1 0.01 0.01 0.00 o
15 1 0 0.02 0.02 0.00 o
10 2 5 0.19 0.18 0.00 o
1 0 9 0.00 0.00 0.00 o
13 0 5 0.00 0.00 0.00 o
4 3 5 0.00 0.00 0.00 o
14 0 4 0.00 0.00 0.00 o
8 3 3 0.05 0.05 0.00 o
6 1 8 0.01 0.01 0.00 o
9 1 7 0.00 0.00 0.00 o
15 1 1 0.03 0.03 0.00 o
11 1 6 0.00 0.00 0.00 o
2 0 9 0.01 0.01 0.00 o
9 3 2 0.02 0.03 0.00 o
10 0 7 0.00 0.00 0.00 o
13 2 2 0.01 0.01 0.00 o
7 3 4 0.02 0.02 0.00 o
6 2 7 0.04 0.05 0.00 o
3 0 9 0.00 0.00 0.00 o
12 0 6 0.00 0.00 0.00 o
15 0 3 0.00 0.00 0.00 o
5 3 5 0.00 0.00 0.00 o
10 3 0 0.00 0.00 0.00 o
15 1 2 0.00 0.00 0.00 o
8 0 8 0.00 0.00 0.00 o
16 0 0 0.00 0.00 0.00 o
10 3 1 0.01 0.01 0.00 o
9 2 6 0.05 0.07 0.00 o
7 1 8 0.01 0.01 0.00 o
4 0 9 0.00 0.00 0.00 o
0 1 9 0.00 0.01 0.00 o
16 0 1 0.00 0.00 0.00 o
0 2 8 0.03 0.04 0.00 o
1 1 9 0.01 0.01 0.00 o
12 2 4 0.01 0.01 0.00 o
1 2 8 0.16 0.16 0.00 o
0 3 6 0.00 0.00 0.00 o
13 1 5 0.03 0.03 0.00 o
14 1 4 0.04 0.04 0.00 o
9 3 3 0.04 0.04 0.00 o
1 3 6 0.01 0.01 0.00 o
2 1 9 0.03 0.03 0.00 o
2 2 8 0.06 0.07 0.00 o
10 1 7 0.01 0.01 0.00 o
7 2 7 0.00 0.00 0.00 o
11 2 5 0.09 0.10 0.00 o
6 3 5 0.01 0.02 0.00 o
13 2 3 0.01 0.01 0.00 o
14 2 0 0.00 0.00 0.00 o
2 3 6 0.01 0.01 0.00 o
8 3 4 0.03 0.04 0.00 o
10 3 2 0.00 0.00 0.00 o
5 0 9 0.00 0.00 0.00 o
14 2 1 0.00 0.01 0.00 o
11 0 7 0.00 0.00 0.00 o
3 1 9 0.00 0.00 0.00 o
16 0 2 0.01 0.01 0.00 o
3 2 8 0.04 0.05 0.00 o
12 1 6 0.00 0.00 0.00 o
15 1 3 0.01 0.01 0.00 o
3 3 6 0.01 0.01 0.00 o
14 0 5 0.01 0.02 0.00 o
9 0 8 0.00 0.00 0.00 o
8 1 8 0.01 0.01 0.00 o
0 4 0 0.01 0.01 0.00 o
15 0 4 0.03 0.04 0.00 o
16 1 0 0.00 0.00 0.00 o
1 4 0 0.00 0.00 0.00 o
11 3 0 0.02 0.02 0.00 o
4 1 9 0.00 0.00 0.00 o
4 2 8 0.02 0.02 0.00 o
0 4 1 0.00 0.00 0.00 o
10 2 6 0.01 0.02 0.00 o
14 2 2 0.01 0.01 0.00 o
16 1 1 0.04 0.05 0.00 o
1 4 1 0.01 0.01 0.00 o
2 4 0 0.00 0.00 0.00 o
13 0 6 0.00 0.00 0.00 o
4 3 6 0.00 0.00 0.00 o
7 3 5 0.00 0.00 0.00 o
11 3 1 0.03 0.04 0.00 o
6 0 9 0.00 0.00 0.00 o
8 2 7 0.01 0.01 0.00 o
2 4 1 0.00 0.00 0.00 o
10 3 3 0.01 0.01 0.00 o
3 4 0 0.00 0.00 0.00 o
9 3 4 0.01 0.01 0.00 o
16 0 3 0.00 0.00 0.00 o
5 1 9 0.01 0.02 0.00 o
5 2 8 0.01 0.02 0.00 o
0 4 2 0.00 0.00 0.00 o
3 4 1 0.00 0.00 0.00 o
11 1 7 0.00 0.00 0.00 o
13 2 4 0.02 0.03 0.00 o
16 1 2 0.01 0.01 0.00 o
1 4 2 0.00 0.00 0.00 o
5 3 6 0.03 0.04 0.00 o
11 3 2 0.02 0.02 0.00 o
12 2 5 0.01 0.01 0.00 o
14 1 5 0.03 0.04 0.00 o
2 4 2 0.00 0.00 0.00 o
4 4 0 0.00 0.00 0.00 o
9 1 8 0.01 0.01 0.00 o
15 1 4 0.03 0.04 0.00 o
12 0 7 0.01 0.01 0.00 o
7 0 9 0.00 0.00 0.00 o
14 2 3 0.00 0.00 0.00 o
10 0 8 0.00 0.00 0.00 o
4 4 1 0.00 0.00 0.00 o
8 3 5 0.02 0.03 0.00 o
17 0 1 0.01 0.01 0.00 o
15 2 0 0.00 0.00 0.00 o
3 4 2 0.00 0.00 0.00 o
13 1 6 0.01 0.01 0.00 o
6 1 9 0.01 0.01 0.00 o
6 2 8 0.00 0.00 0.00 o
9 2 7 0.04 0.05 0.00 o
15 2 1 0.01 0.02 0.00 o
11 2 6 0.00 0.00 0.00 o
6 3 6 0.02 0.02 0.00 o
12 3 0 0.01 0.01 0.00 o
5 4 0 0.00 0.00 0.00 o
0 0 10 0.00 0.00 0.00 o
0 4 3 0.00 0.00 0.00 o
0 3 7 0.00 0.00 0.00 o
1 0 10 0.00 0.00 0.00 o
15 0 5 0.00 0.01 0.00 o
16 1 3 0.01 0.01 0.00 o
1 4 3 0.02 0.03 0.00 o
12 3 1 0.03 0.03 0.00 o
4 4 2 0.00 0.01 0.00 o
5 4 1 0.00 0.00 0.00 o
1 3 7 0.00 0.00 0.00 o
10 3 4 0.01 0.01 0.00 o
17 0 2 0.07 0.08 0.00 o
11 3 3 0.01 0.01 0.00 o
2 0 10 0.00 0.00 0.00 o
2 4 3 0.03 0.04 0.00 o
2 3 7 0.00 0.00 0.00 o
14 0 6 0.00 0.00 0.00 o
16 0 4 0.00 0.00 0.00 o
15 2 2 0.00 0.00 0.00 o
8 0 9 0.00 0.00 0.00 o
17 1 0 0.00 0.00 0.00 o
12 1 7 0.00 0.00 0.00 o
3 0 10 0.00 0.00 0.00 o
7 1 9 0.00 0.00 0.00 o
10 1 8 0.01 0.02 0.00 o
3 4 3 0.03 0.04 0.00 o
7 2 8 0.01 0.01 0.00 o
6 4 0 0.00 0.00 0.00 o
3 3 7 0.00 0.00 0.00 o
9 3 5 0.00 0.00 0.00 o
17 1 1 0.00 0.00 0.00 o
12 3 2 0.00 0.00 0.00 o
5 4 2 0.00 0.00 0.00 o
7 3 6 0.04 0.04 0.00 o
0 2 9 0.07 0.08 0.00 o
1 2 9 0.01 0.01 0.00 o
6 4 1 0.00 0.00 0.00 o
13 2 5 0.02 0.02 0.00 o
14 2 4 0.01 0.01 0.00 o
11 0 8 0.00 0.00 0.00 o
2 2 9 0.06 0.06 0.00 o
10 2 7 0.00 0.00 0.00 o
4 0 10 0.00 0.00 0.00 o
4 4 3 0.00 0.00 0.00 o
13 0 7 0.00 0.00 0.00 o
4 3 7 0.06 0.07 0.00 o
0 1 10 0.00 0.00 0.00 o
17 0 3 0.00 0.00 0.00 o
1 1 10 0.01 0.01 0.00 o
15 1 5 0.03 0.03 0.00 o
17 1 2 0.01 0.01 0.00 o
3 2 9 0.06 0.06 0.00 o
2 1 10 0.00 0.00 0.00 o
12 2 6 0.04 0.04 0.00 o
15 2 3 0.05 0.05 0.00 o
0 4 4 0.01 0.01 0.00 o
6 4 2 0.01 0.01 0.00 o
14 1 6 0.00 0.00 0.00 o
16 1 4 0.00 0.00 0.00 o
1 4 4 0.05 0.05 0.00 o
7 4 0 0.00 0.00 0.00 o
11 3 4 0.03 0.03 0.00 o
13 3 0 0.02 0.02 0.00 o
9 0 9 0.00 0.00 0.00 o
8 1 9 0.00 0.00 0.00 o
8 2 8 0.00 0.00 0.00 o
5 0 10 0.00 0.00 0.00 o
2 4 4 0.11 0.10 0.00 o
12 3 3 0.02 0.02 0.00 o
18 0 0 0.00 0.00 0.00 o
5 4 3 0.02 0.02 0.00 o
16 2 0 0.01 0.01 0.00 o
7 4 1 0.00 0.00 0.00 o
5 3 7 0.03 0.02 0.00 o
3 1 10 0.02 0.01 0.00 o
8 3 6 0.03 0.03 0.00 o
13 3 1 0.03 0.03 0.00 o
4 2 9 0.01 0.01 0.00 o
18 0 1 0.02 0.03 0.00 o
16 2 1 0.01 0.01 0.00 o
10 3 5 0.03 0.03 0.00 o
3 4 4 0.02 0.02 0.00 o
11 1 8 0.02 0.02 0.00 o
16 0 5 0.00 0.00 0.00 o
4 1 10 0.00 0.00 0.00 o
13 1 7 0.02 0.02 0.00 o
15 0 6 0.00 0.00 0.00 o
17 1 3 0.01 0.01 0.00 o
7 4 2 0.02 0.02 0.00 o
13 3 2 0.00 0.00 0.00 o
6 0 10 0.01 0.01 0.00 o
5 2 9 0.00 0.01 0.00 o
12 0 8 0.00 0.00 0.00 o
6 4 3 0.00 0.00 0.00 o
11 2 7 0.01 0.01 0.00 o
6 3 7 0.07 0.08 0.00 o
4 4 4 0.01 0.01 0.00 o
18 0 2 0.02 0.02 0.00 o
16 2 2 0.01 0.01 0.00 o
8 4 0 0.01 0.01 0.00 o
17 0 4 0.01 0.01 0.00 o
14 2 5 0.02 0.02 0.00 o
8 4 1 0.00 0.00 0.00 o
9 1 9 0.01 0.01 0.00 o
9 2 8 0.02 0.02 0.00 o
5 1 10 0.01 0.01 0.00 o
15 2 4 0.05 0.05 0.00 o
18 1 0 0.02 0.02 0.00 o
9 3 6 0.01 0.01 0.00 o
10 0 9 0.02 0.02 0.00 o
14 0 7 0.00 0.00 0.00 o
18 1 1 0.04 0.03 0.00 o
0 3 8 0.00 0.00 0.00 o
13 2 6 0.01 0.01 0.00 o
12 3 4 0.14 0.12 0.00 o
5 4 4 0.02 0.02 0.00 o
1 3 8 0.00 0.00 0.00 o
6 2 9 0.01 0.01 0.00 o
0 4 5 0.00 0.00 0.00 o
7 0 10 0.00 0.00 0.00 o
16 1 5 0.01 0.01 0.00 o
1 4 5 0.26 0.23 0.00 o
7 4 3 0.01 0.01 0.00 o
8 4 2 0.00 0.00 0.00 o
2 3 8 0.01 0.01 0.00 o
7 3 7 0.06 0.06 0.00 o
11 3 5 0.01 0.01 0.00 o
13 3 3 0.04 0.03 0.00 o
14 3 0 0.00 0.00 0.00 o
15 1 6 0.00 0.00 0.00 o
2 4 5 0.00 0.00 0.00 o
18 0 3 0.00 0.00 0.00 o
16 2 3 0.01 0.02 0.00 o
6 1 10 0.01 0.01 0.00 o
12 1 8 0.00 0.00 0.00 o
14 3 1 0.03 0.03 0.00 o
18 1 2 0.01 0.02 0.00 o
3 3 8 0.02 0.02 0.00 o
9 4 0 0.01 0.01 0.00 o
17 1 4 0.00 0.00 0.00 o
3 4 5 0.05 0.05 0.00 o
6 4 4 0.00 0.00 0.00 o
9 4 1 0.00 0.00 0.00 o
17 2 0 0.01 0.01 0.00 o
12 2 7 0.03 0.03 0.00 o
10 1 9 0.01 0.01 0.00 o
7 2 9 0.01 0.01 0.00 o
10 2 8 0.03 0.03 0.00 o
14 1 7 0.00 0.00 0.00 o
13 0 8 0.00 0.00 0.00 o
17 2 1 0.03 0.03 0.00 o
4 3 8 0.03 0.03 0.00 o
10 3 6 0.00 0.00 0.00 o
14 3 2 0.00 0.01 0.00 o
1 0 11 0.00 0.00 0.00 o
8 0 10 0.02 0.02 0.00 o
11 0 9 0.00 0.00 0.00 o
4 4 5 0.01 0.01 0.00 o
8 4 3 0.01 0.01 0.00 o
8 3 7 0.01 0.01 0.00 o
16 0 6 0.01 0.01 0.00 o
17 0 5 0.00 0.00 0.00 o
19 0 1 0.00 0.00 0.00 o
7 1 10 0.02 0.03 0.00 o
9 4 2 0.00 0.00 0.00 o
2 0 11 0.00 0.00 0.00 o
0 2 10 0.00 0.00 0.00 o
1 2 10 0.01 0.01 0.00 o
15 2 5 0.03 0.04 0.00 o
18 1 3 0.00 0.00 0.00 o
7 4 4 0.00 0.00 0.00 o
17 2 2 0.06 0.06 0.00 o
5 3 8 0.01 0.01 0.00 o
13 3 4 0.09 0.09 0.00 o
3 0 11 0.00 0.00 0.00 o
2 2 10 0.01 0.01 0.00 o
15 0 7 0.01 0.01 0.00 o
14 2 6 0.02 0.02 0.00 o
12 3 5 0.03 0.03 0.00 o
18 0 4 0.00 0.00 0.00 o
5 4 5 0.03 0.03 0.00 o
16 2 4 0.00 0.00 0.00 o
10 4 0 0.04 0.04 0.00 o
19 0 2 0.01 0.01 0.00 o
8 2 9 0.00 0.00 0.00 o
10 4 1 0.00 0.01 0.00 o
3 2 10 0.00 0.00 0.00 o
14 3 3 0.02 0.03 0.00 o
13 1 8 0.02 0.02 0.00 o
4 0 11 0.01 0.01 0.00 o
19 1 0 0.00 0.00 0.00 o
15 3 0 0.01 0.01 0.00 o
0 1 11 0.00 0.00 0.00 o
1 1 11 0.00 0.00 0.00 o
9 0 10 0.05 0.04 0.00 o
8 1 10 0.00 0.00 0.00 o
0 4 6 0.03 0.03 0.00 o
11 1 9 0.09 0.08 0.00 o
9 4 3 0.00 0.00 0.00 o
11 2 8 0.01 0.01 0.00 o
6 3 8 0.03 0.03 0.00 o
9 3 7 0.08 0.07 0.00 o
16 1 6 0.00 0.00 0.00 o
1 4 6 0.01 0.01 0.00 o
17 1 5 0.00 0.00 0.00 o
19 1 1 0.02 0.02 0.00 o
15 3 1 0.01 0.01 0.00 o
11 3 6 0.00 0.00 0.00 o
2 1 11 0.00 0.00 0.00 o
4 2 10 0.00 0.00 0.00 o
6 4 5 0.01 0.01 0.00 o
13 2 7 0.06 0.06 0.00 o
2 4 6 0.01 0.01 0.00 o
17 2 3 0.00 0.00 0.00 o
8 4 4 0.00 0.00 0.00 o
10 4 2 0.01 0.01 0.00 o
12 0 9 0.00 0.00 0.00 o
5 0 11 0.00 0.00 0.00 o
14 0 8 0.00 0.00 0.00 o
3 1 11 0.01 0.01 0.00 o
19 0 3 0.00 0.00 0.00 o
15 1 7 0.00 0.00 0.00 o
3 4 6 0.00 0.01 0.00 o
18 1 4 0.01 0.01 0.00 o
19 1 2 0.04 0.04 0.00 o
15 3 2 0.00 0.00 0.00 o
9 2 9 0.01 0.01 0.00 o
5 2 10 0.02 0.02 0.00 o
18 2 0 0.01 0.01 0.00 o
7 3 8 0.01 0.01 0.00 o
11 4 0 0.02 0.02 0.00 o
4 1 11 0.04 0.03 0.00 o
0 3 9 0.00 0.00 0.00 o
18 2 1 0.06 0.05 0.00 o
4 4 6 0.03 0.02 0.00 o
7 4 5 0.01 0.00 0.00 o
1 3 9 0.00 0.00 0.00 o
11 4 1 0.00 0.00 0.00 o
17 0 6 0.00 0.00 0.00 o
9 1 10 0.14 0.11 0.00 o
13 3 5 0.05 0.05 0.00 o
14 3 4 0.04 0.03 0.00 o
6 0 11 0.12 0.10 0.00 o
10 0 10 0.00 0.00 0.00 o
18 0 5 0.00 0.00 0.00 o
16 2 5 0.00 0.00 0.00 o
2 3 9 0.01 0.01 0.00 o
10 4 3 0.00 0.00 0.00 o
10 3 7 0.01 0.01 0.00 o
20 0 0 0.00 0.00 0.00 o
15 2 6 0.03 0.03 0.00 o
9 4 4 0.00 0.00 0.00 o
16 0 7 0.04 0.04 0.00 o
6 2 10 0.01 0.01 0.00 o
12 1 9 0.07 0.06 0.00 o
20 0 1 0.02 0.02 0.00 o
12 2 8 0.01 0.01 0.00 o
5 1 11 0.03 0.02 0.00 o
3 3 9 0.01 0.01 0.00 o
18 2 2 0.13 0.12 0.00 o
14 1 8 0.02 0.01 0.00 o
12 3 6 0.02 0.02 0.00 o
5 4 6 0.05 0.05 0.00 o
17 2 4 0.00 0.00 0.00 o
19 1 3 0.01 0.01 0.00 o
15 3 3 0.01 0.01 0.00 o
11 4 2 0.00 0.00 0.00 o
8 3 8 0.01 0.01 0.00 o
19 0 4 0.00 0.00 0.00 o
16 3 0 0.00 0.00 0.00 o
10 2 9 0.07 0.07 0.00 o
7 0 11 0.01 0.01 0.00 o
14 2 7 0.05 0.05 0.00 o
13 0 9 0.00 0.00 0.00 o
8 4 5 0.06 0.06 0.00 o
4 3 9 0.00 0.00 0.00 o
20 0 2 0.01 0.01 0.00 o
16 3 1 0.00 0.00 0.00 o
17 1 6 0.02 0.01 0.00 o
6 1 11 0.13 0.13 0.00 o
10 1 10 0.01 0.01 0.00 o
7 2 10 0.06 0.06 0.00 o
6 4 6 0.02 0.02 0.00 o
18 1 5 0.02 0.02 0.00 o
15 0 8 0.00 0.00 0.00 o
12 4 0 0.00 0.00 0.00 o
20 1 0 0.00 0.00 0.00 o
0 4 7 0.00 0.00 0.00 o
18 2 3 0.02 0.03 0.00 o
12 4 1 0.03 0.03 0.00 o
16 1 7 0.03 0.03 0.00 o
1 4 7 0.00 0.00 0.00 o
11 0 10 0.00 0.00 0.00 o
5 3 9 0.01 0.01 0.00 o
10 4 4 0.00 0.00 0.00 o
20 1 1 0.02 0.02 0.00 o
11 4 3 0.00 0.00 0.00 o
11 3 7 0.03 0.03 0.00 o
16 3 2 0.02 0.02 0.00 o
2 4 7 0.01 0.01 0.00 o
14 3 5 0.05 0.05 0.00 o
9 3 8 0.02 0.02 0.00 o
8 0 11 0.01 0.01 0.00 o
19 1 4 0.00 0.00 0.00 o
15 3 4 0.02 0.02 0.00 o
1 5 0 0.01 0.01 0.00 o
20 0 3 0.00 0.00 0.00 o
7 1 11 0.04 0.04 0.00 o
3 4 7 0.05 0.04 0.00 o
13 1 9 0.10 0.09 0.00 o
9 4 5 0.02 0.01 0.00 o
13 2 8 0.01 0.01 0.00 o
12 4 2 0.00 0.00 0.00 o
0 5 1 0.01 0.01 0.00 o
7 4 6 0.24 0.21 0.00 o
20 1 2 0.00 0.00 0.00 o
19 2 0 0.00 0.00 0.00 o
0 2 11 0.00 0.00 0.00 o
1 5 1 0.00 0.00 0.00 o
2 5 0 0.00 0.00 0.00 o
13 3 6 0.00 0.00 0.00 o
0 0 12 0.00 0.00 0.00 o
1 2 11 0.00 0.00 0.00 o
8 2 10 0.00 0.00 0.00 o
1 0 12 0.00 0.00 0.00 o
11 2 9 0.02 0.02 0.00 o
6 3 9 0.01 0.00 0.00 o
18 0 6 0.02 0.02 0.00 o
16 2 6 0.03 0.03 0.00 o
17 2 5 0.04 0.04 0.00 o
19 2 1 0.04 0.04 0.00 o
2 5 1 0.01 0.01 0.00 o
15 1 8 0.02 0.02 0.00 o
2 2 11 0.00 0.00 0.00 o
2 0 12 0.01 0.01 0.00 o
3 5 0 0.00 0.00 0.00 o
4 4 7 0.02 0.02 0.00 o
17 0 7 0.01 0.01 0.00 o
19 0 5 0.00 0.00 0.00 o
16 3 3 0.01 0.01 0.00 o
11 1 10 0.01 0.01 0.00 o
0 5 2 0.00 0.00 0.00 o
3 5 1 0.00 0.00 0.00 o
14 0 9 0.00 0.00 0.00 o
3 2 11 0.01 0.01 0.00 o
1 5 2 0.03 0.02 0.00 o
3 0 12 0.01 0.01 0.00 o
15 2 7 0.15 0.14 0.00 o
18 2 4 0.01 0.01 0.00 o
11 4 4 0.01 0.01 0.00 o
19 2 2 0.03 0.03 0.00 o
13 4 0 0.01 0.01 0.00 o
2 5 2 0.05 0.05 0.00 o
4 5 0 0.00 0.00 0.00 o
17 3 0 0.01 0.01 0.00 o
9 0 11 0.03 0.02 0.00 o
8 1 11 0.07 0.06 0.00 o
12 0 10 0.00 0.00 0.00 o
12 4 3 0.01 0.01 0.00 o
12 3 7 0.00 0.00 0.00 o
5 4 7 0.13 0.11 0.00 o
8 4 6 0.05 0.04 0.00 o
7 3 9 0.01 0.01 0.00 o
20 1 3 0.01 0.01 0.00 o
21 0 1 0.01 0.01 0.00 o
10 3 8 0.00 0.00 0.00 o
13 4 1 0.01 0.01 0.00 o
4 5 1 0.00 0.00 0.00 o
17 3 1 0.00 0.00 0.00 o
4 2 11 0.01 0.01 0.00 o
4 0 12 0.00 0.00 0.00 o
3 5 2 0.08 0.07 0.00 o
10 4 5 0.02 0.02 0.00 o
0 1 12 0.00 0.00 0.00 o
16 0 8 0.01 0.01 0.00 o
9 2 10 0.01 0.01 0.00 o
20 0 4 0.00 0.00 0.00 o
1 1 12 0.00 0.00 0.00 o
18 1 6 0.01 0.01 0.00 o
5 5 0 0.00 0.00 0.00 o
2 1 12 0.01 0.01 0.00 o
0 3 10 0.01 0.01 0.00 o
0 5 3 0.03 0.02 0.00 o
17 1 7 0.00 0.00 0.00 o
1 3 10 0.00 0.00 0.00 o
19 1 5 0.00 0.00 0.00 o
15 3 5 0.06 0.05 0.00 o
21 0 2 0.00 0.00 0.00 o
13 4 2 0.00 0.00 0.00 o
1 5 3 0.01 0.00 0.00 o
4 5 2 0.09 0.07 0.00 o
5 5 1 0.01 0.01 0.00 o
12 2 9 0.13 0.11 0.00 o
17 3 2 0.01 0.01 0.00 o
5 2 11 0.00 0.00 0.00 o
6 4 7 0.05 0.04 0.00 o
14 1 9 0.02 0.02 0.00 o
5 0 12 0.00 0.00 0.00 o
14 2 8 0.08 0.07 0.00 o
2 3 10 0.01 0.00 0.00 o
3 1 12 0.03 0.03 0.00 o
19 2 3 0.02 0.01 0.00 o
2 5 3 0.01 0.01 0.00 o
14 3 6 0.02 0.02 0.00 o
16 3 4 0.01 0.01 0.00 o
21 1 0 0.00 0.00 0.00 o
8 3 9 0.00 0.00 0.00 o
9 1 11 0.01 0.01 0.00 o
12 1 10 0.00 0.00 0.00 o
3 3 10 0.01 0.01 0.00 o
9 4 6 0.00 0.00 0.00 o
21 1 1 0.13 0.12 0.00 o
3 5 3 0.02 0.02 0.00 o
10 0 11 0.00 0.00 0.00 o
6 5 0 0.00 0.00 0.00 o
5 5 2 0.04 0.04 0.00 o
4 1 12 0.01 0.01 0.00 o
0 4 8 0.00 0.00 0.00 o
12 4 4 0.01 0.01 0.00 o
16 1 8 0.01 0.00 0.00 o
1 4 8 0.01 0.01 0.00 o
6 5 1 0.02 0.02 0.00 o
17 2 6 0.10 0.10 0.00 o
20 1 4 0.00 0.00 0.00 o
11 3 8 0.01 0.01 0.00 o
6 2 11 0.04 0.04 0.00 o
6 0 12 0.00 0.00 0.00 o
10 2 10 0.03 0.02 0.00 o
18 2 5 0.00 0.00 0.00 o
15 0 9 0.00 0.00 0.00 o
2 4 8 0.01 0.01 0.00 o
7 4 7 0.03 0.03 0.00 o
13 0 10 0.00 0.00 0.00 o
4 3 10 0.02 0.02 0.00 o
11 4 5 0.00 0.00 0.00 o
21 0 3 0.00 0.00 0.00 o
13 4 3 0.00 0.00 0.00 o
20 2 0 0.00 0.00 0.00 o
4 5 3 0.06 0.05 0.00 o
14 4 0 0.00 0.00 0.00 o
13 3 7 0.01 0.00 0.00 o
19 0 6 0.02 0.02 0.00 o
17 3 3 0.00 0.00 0.00 o
21 1 2 0.10 0.09 0.00 o
18 0 7 0.00 0.00 0.00 o
16 2 7 0.18 0.16 0.00 o
20 2 1 0.01 0.01 0.00 o
14 4 1 0.04 0.04 0.00 o
5 1 12 0.01 0.01 0.00 o
3 4 8 0.03 0.02 0.00 o
0 5 4 0.02 0.02 0.00 o
6 5 2 0.02 0.02 0.00 o
1 5 4 0.04 0.04 0.00 o
7 5 0 0.00 0.00 0.00 o
20 0 5 0.00 0.00 0.00 o
9 3 9 0.02 0.02 0.00 o
5 3 10 0.02 0.02 0.00 o
19 2 4 0.01 0.01 0.00 o
2 5 4 0.12 0.12 0.00 o
18 3 0 0.00 0.00 0.00 o
5 5 3 0.04 0.04 0.00 o
7 5 1 0.01 0.01 0.00 o
10 1 11 0.01 0.01 0.00 o
7 2 11 0.02 0.02 0.00 o
7 0 12 0.00 0.00 0.00 o
13 2 9 0.03 0.03 0.00 o
4 4 8 0.05 0.05 0.00 o
10 4 6 0.06 0.06 0.00 o
20 2 2 0.05 0.05 0.00 o
17 0 8 0.00 0.00 0.00 o
18 3 1 0.03 0.03 0.00 o
14 4 2 0.01 0.01 0.00 o
3 5 4 0.05 0.05 0.00 o
11 0 11 0.00 0.00 0.00 o
8 4 7 0.17 0.16 0.00 o
6 1 12 0.01 0.01 0.00 o
16 3 5 0.02 0.02 0.00 o
15 1 9 0.03 0.03 0.00 o
22 0 0 0.00 0.00 0.00 o


loop_
_pd_proc_2theta_corrected
_pd_proc_intensity_total
_pd_calc_intensity_total

1.5 129.24874 188.15619
1.502 133.21134 188.10571
1.504 142.97988 188.05538
1.506 135.75045 188.00519
1.508 130.03055 187.95515
1.51 171.47923 187.90526
1.512 146.09651 187.85552
1.514 157.55547 187.80594
1.516 157.93737 187.75651
1.518 143.06991 187.70725
1.52 118.14492 187.65816
1.522 114.33691 187.60924
1.524 109.08354 187.56049
1.526 137.0158 187.51192
1.528 110.05686 187.46353
1.53 126.51611 187.41532
1.532 162.56443 187.36731
1.534 126.23065 187.31949
1.536 148.62333 187.27187
1.538 120.8634 187.22445
1.54 111.9023 187.17725
1.542 123.88295 187.13025
1.544 129.8088 187.08348
1.546 134.68292 187.03692
1.548 176.86924 186.9906
1.55 155.20404 186.94451
1.552 176.44593 186.89867
1.554 156.68516 186.85307
1.556 161.96723 186.80772
1.558 131.98994 186.76263
1.56 127.34337 186.71781
1.562 187.25654 186.67326
1.564 153.20924 186.62899
1.566 169.72157 186.58501
1.568 158.44826 186.54132
1.57 150.08683 186.49794
1.572 123.41219 186.45487
1.574 129.1652 186.41212
1.576 143.41305 186.3697
1.578 137.62896 186.32761
1.58 142.21538 186.28587
1.582 141.41204 186.24449
1.584 138.70241 186.20348
1.586 178.85154 186.16284
1.588 143.6497 186.1226
1.59 138.6123 186.08275
1.592 150.25622 186.04332
1.594 121.88278 186.00431
1.596 133.10041 185.96573
1.598 150.48506 185.92761
1.6 119.77076 185.88995
1.602 141.85666 185.85278
1.604 118.97558 185.81609
1.606 174.67345 185.77992
1.608 126.09902 185.74427
1.61 120.28668 185.70916
1.612 166.93934 185.67461
1.614 154.03052 185.64065
1.616 157.21012 185.60728
1.618 154.05509 185.57452
1.62 150.30292 185.54241
1.622 182.68358 185.51096
1.624 131.56999 185.48019
1.626 143.92139 185.45012
1.628 166.84331 185.42079
1.63 166.51358 185.39222
1.632 197.70147 185.36443
1.634 127.66654 185.33745
1.636 169.27333 185.31131
1.638 171.23534 185.28605
1.64 158.74613 185.2617
1.642 145.2548 185.23829
1.644 179.06277 185.21585
1.646 169.65951 185.19443
1.648 186.01281 185.17405
1.65 183.73408 185.15478
1.652 148.99996 185.13664
1.654 168.33843 185.11969
1.656 147.94171 185.10396
1.658 153.01305 185.08952
1.66 165.52437 185.07642
1.662 188.54418 185.0647
1.664 153.36961 185.05444
1.666 168.93249 185.04569
1.668 141.59078 185.03851
1.67 179.7333 185.03299
1.672 176.6564 185.02918
1.674 185.23983 185.02717
1.676 131.27815 185.02704
1.678 169.12116 185.02887
1.68 177.56019 185.03277
1.682 149.03531 185.03881
1.684 147.21445 185.04711
1.686 150.49214 185.05778
1.688 173.38923 185.07093
1.69 158.46066 185.08668
1.692 206.22176 185.10516
1.694 186.58505 185.12652
1.696 159.87457 185.1509
1.698 166.20993 185.17846
1.7 177.95587 185.20936
1.702 106.20704 185.24379
1.704 160.67375 185.28194
1.706 150.92739 185.32401
1.708 200.10458 185.37023
1.71 176.90543 185.42082
1.712 199.95372 185.47603
1.714 164.6072 185.53615
1.716 170.15715 185.60146
1.718 153.23764 185.67226
1.72 175.28321 185.74891
1.722 169.89399 185.83176
1.724 140.46548 185.92119
1.726 160.44804 186.01764
1.728 178.72943 186.12156
1.73 161.00582 186.23344
1.732 181.04384 186.35383
1.734 169.06474 186.48329
1.736 147.26265 186.62248
1.738 128.9772 186.77206
1.74 170.29956 186.93281
1.742 161.53017 187.10553
1.744 165.03763 187.29113
1.746 144.45921 187.49059
1.748 201.06956 187.70498
1.75 151.28829 187.9355
1.752 139.92181 188.18345
1.754 182.43484 188.45027
1.756 155.66143 188.73756
1.758 179.15251 189.04709
1.76 159.38249 189.3808
1.762 166.00832 189.74089
1.764 177.44494 190.12979
1.766 159.91034 190.55022
1.768 152.50472 191.00522
1.77 170.23515 191.49822
1.772 162.39689 192.03309
1.774 180.59643 192.61417
1.776 146.68063 193.24643
1.778 208.32565 193.93548
1.78 180.83984 194.68774
1.782 174.80247 195.51055
1.784 172.4467 196.41237
1.786 225.49382 197.40295
1.788 165.82174 198.49357
1.79 216.93349 199.69738
1.792 191.97568 201.02975
1.794 195.81237 202.50876
1.796 223.98968 204.15574
1.798 229.23824 205.99607
1.8 192.73953 208.06006
1.802 183.25478 210.38421
1.804 181.06922 213.01271
1.806 223.5696 215.99955
1.808 206.54675 219.41113
1.81 246.47243 223.32993
1.812 221.20454 227.85931
1.814 228.39647 233.13016
1.816 188.66185 239.31014
1.818 297.69045 246.61665
1.82 284.77798 255.33545
1.822 306.18322 265.84779
1.824 379.55216 278.6712
1.826 409.39382 294.52325
1.828 435.61117 314.43307
1.83 477.30063 339.97561
1.832 623.33666 373.85904
1.834 834.56464 421.43926
1.836 1046.06202 494.12697
1.838 1314.3104 615.18834
1.84 1708.57796 825.51138
1.842 2401.60186 1181.68542
1.844 2883.94419 1736.22345
1.846 3605.00237 2492.56053
1.848 4035.97498 3323.2435
1.85 4213.25292 3895.18257
1.852 3598.1618 3896.8939
1.854 2755.38162 3386.97696
1.856 2080.24957 2622.45571
1.858 1534.57025 1869.91735
1.86 1145.50544 1287.04085
1.862 866.19603 897.25822
1.864 696.36327 659.16926
1.866 530.24609 519.46569
1.868 473.68584 436.02557
1.87 419.48833 382.7241
1.872 356.77881 345.74174
1.874 310.12358 318.33805
1.876 285.9322 297.16802
1.878 285.76508 280.38804
1.88 255.36889 266.84727
1.882 236.95907 255.76252
1.884 212.84837 246.57537
1.886 227.82425 238.87697
1.888 191.48299 232.36234
1.89 192.58338 226.80034
1.892 251.21645 222.01334
1.894 227.36488 217.86309
1.896 199.269 214.24072
1.898 174.02779 211.05957
1.9 222.80694 208.25003
1.902 183.8885 205.75563
1.904 212.73297 203.53023
1.906 172.36215 201.53578
1.908 165.37021 199.74075
1.91 176.76811 198.11877
1.912 165.41491 196.6477
1.914 147.02078 195.30881
1.916 157.56258 194.0862
1.918 169.14958 192.96627
1.92 177.3415 192.60691
1.922 166.85882 191.66404
1.924 168.26233 190.79348
1.926 169.39739 189.98767
1.928 132.06757 189.24
1.93 208.40816 188.54469
1.932 167.8924 187.89666
1.934 161.25116 187.29143
1.936 146.09001 186.72505
1.938 162.4671 186.194
1.94 187.48177 185.69515
1.942 174.48129 185.22573
1.944 173.07092 184.78324
1.946 176.1425 184.36545
1.948 135.84244 183.97036
1.95 165.70176 183.59616
1.952 161.72312 183.24124
1.954 151.20788 182.90411
1.956 146.25958 182.58344
1.958 179.20994 182.27802
1.96 157.47323 181.98676
1.962 168.95618 181.70865
1.964 149.00951 181.44279
1.966 160.17405 181.18832
1.968 173.70867 180.9445
1.97 151.99562 180.71061
1.972 155.34489 180.48602
1.974 116.72625 180.27014
1.976 161.29461 180.06241
1.978 163.53873 179.86235
1.98 150.19018 179.66948
1.982 203.9841 179.48338
1.984 123.43008 179.30366
1.986 129.54913 179.12994
1.988 127.41988 178.96189
1.99 131.69815 178.79919
1.992 157.27494 178.64154
1.994 147.92533 178.48869
1.996 167.88014 178.34036
1.998 173.34962 178.19634
2 150.22703 178.05638
2.002 130.37791 177.9203
2.004 147.5247 177.78789
2.006 131.19774 177.65898
2.008 185.43925 177.5334
2.01 141.69996 177.41099
2.012 150.63478 177.29161
2.014 164.62818 177.17511
2.016 177.99571 177.06136
2.018 172.36551 176.95025
2.02 120.10017 176.84166
2.022 151.18493 176.73547
2.024 172.88054 176.6316
2.026 142.96318 176.52994
2.028 168.10421 176.4304
2.03 139.50063 176.3329
2.032 117.22865 176.23736
2.034 146.04618 176.1437
2.036 113.9091 176.05185
2.038 165.61479 175.96175
2.04 131.28715 175.87333
2.042 106.7652 175.78654
2.044 134.00893 175.70131
2.046 145.82508 175.61759
2.048 156.55648 175.53534
2.05 155.04229 175.4545
2.052 120.31332 175.37502
2.054 199.00223 175.29688
2.056 112.37449 175.22002
2.058 148.66485 175.14441
2.06 146.37223 175.07002
2.062 159.00316 174.9968
2.064 133.12776 174.92473
2.066 142.84224 174.85377
2.068 158.3763 174.78391
2.07 152.73018 174.7151
2.072 133.51792 174.64733
2.074 118.67961 174.58057
2.076 147.24839 174.5148
2.078 163.16944 174.45
2.08 156.92209 174.38614
2.082 131.84474 174.32322
2.084 109.45739 174.2612
2.086 148.24665 174.20008
2.088 148.22617 174.13984
2.09 129.28781 174.08046
2.092 151.04974 174.02193
2.094 166.71275 173.96424
2.096 122.68662 173.90738
2.098 152.64117 173.85134
2.1 125.44316 173.7961
2.102 175.94487 173.74166
2.104 130.84244 173.68801
2.106 181.92818 173.63514
2.108 158.01809 173.58304
2.11 149.84944 173.53172
2.112 120.6051 173.48116
2.114 180.4854 173.43136
2.116 177.08036 173.38232
2.118 152.21486 173.33403
2.12 153.9104 173.2865
2.122 141.06972 173.23971
2.124 184.06151 173.19368
2.126 159.60728 173.14839
2.128 154.31903 173.10385
2.13 164.58624 173.06006
2.132 166.38339 173.01703
2.134 147.87564 172.97475
2.136 115.81631 172.93322
2.138 158.69575 172.89246
2.14 146.79527 172.85246
2.142 127.70739 172.81324
2.144 139.87322 172.77479
2.146 136.89797 172.73712
2.148 147.83257 172.70024
2.15 138.37272 172.66416
2.152 128.46239 172.62889
2.154 152.61492 172.59443
2.156 111.90478 172.56079
2.158 159.15911 172.52799
2.16 147.7925 172.49603
2.162 133.24848 172.46494
2.164 149.81336 172.43471
2.166 166.00129 172.40537
2.168 149.573 172.37693
2.17 123.5747 172.3494
2.172 116.25889 172.3228
2.174 105.9098 172.29715
2.176 156.95804 172.27247
2.178 141.37465 172.24877
2.18 156.88725 172.22607
2.182 117.29849 172.2044
2.184 143.28225 172.18377
2.186 144.94799 172.16422
2.188 169.35353 172.14576
2.19 129.7613 172.12841
2.192 131.78481 172.11222
2.194 132.27781 172.0972
2.196 139.05421 172.08338
2.198 151.19791 172.07079
2.2 128.09861 172.05947
2.202 113.26774 172.04945
2.204 113.47861 172.04076
2.206 118.11225 172.03344
2.208 142.45605 172.02753
2.21 126.23842 172.02307
2.212 145.65564 172.0201
2.214 163.0506 172.01866
2.216 150.87836 172.0188
2.218 144.86231 172.02058
2.22 137.01615 172.02403
2.222 110.9133 172.02922
2.224 120.62023 172.03619
2.226 146.55523 172.04501
2.228 130.74557 172.05573
2.23 120.37645 172.06843
2.232 121.6165 172.08316
2.234 147.87955 172.1
2.236 130.47315 172.11902
2.238 132.91748 172.14029
2.24 111.00354 172.16391
2.242 124.07445 172.18994
2.244 135.02381 172.21849
2.246 164.7468 172.24964
2.248 163.44474 172.2835
2.25 128.94878 172.32016
2.252 158.17198 172.35975
2.254 144.42813 172.40236
2.256 158.67112 172.44812
2.258 118.22122 172.49716
2.26 133.97236 172.54961
2.262 110.66131 172.60562
2.264 110.85001 172.66533
2.266 122.84999 172.7289
2.268 150.0748 172.79649
2.27 150.88479 172.86828
2.272 156.13123 172.94445
2.274 146.81512 173.02521
2.276 187.00435 173.11076
2.278 160.84286 173.20131
2.28 172.42566 173.2971
2.282 163.04097 173.39837
2.284 132.14974 173.5054
2.286 143.94505 173.61845
2.288 134.20762 173.45102
2.29 162.5649 173.57962
2.292 124.33123 173.60221
2.294 135.40095 173.74606
2.296 166.42317 173.89755
2.298 128.71189 174.05711
2.3 127.16326 174.22514
2.302 115.77411 174.40213
2.304 147.66845 174.58856
2.306 130.25774 174.78495
2.308 101.62642 174.99187
2.31 158.64067 175.20993
2.312 136.4454 175.43977
2.314 191.98024 175.68209
2.316 146.59842 175.93764
2.318 168.68358 176.20723
2.32 105.6328 176.49171
2.322 139.94914 176.79203
2.324 133.97001 177.1092
2.326 205.59726 177.44432
2.328 131.35295 177.79855
2.33 156.06408 178.1732
2.332 178.80472 178.56964
2.334 114.42819 178.98938
2.336 137.20925 179.43409
2.338 135.57454 179.90554
2.34 176.2336 180.40569
2.342 143.38242 180.93668
2.344 174.64014 181.50086
2.346 151.41602 182.10079
2.348 176.91326 182.73929
2.35 161.0261 183.41947
2.352 172.66178 184.14475
2.354 159.70045 184.91891
2.356 131.07442 185.74613
2.358 188.78748 186.63107
2.36 133.20992 187.57887
2.362 140.10877 188.5953
2.364 113.48095 189.68677
2.366 131.11301 190.86047
2.368 144.57696 192.12448
2.37 163.13939 193.48787
2.372 168.6946 194.9609
2.374 140.11937 196.55518
2.376 168.32427 198.28388
2.378 169.98753 200.16203
2.38 192.96129 202.20679
2.382 147.82218 204.43785
2.384 175.91098 206.87791
2.386 171.79399 209.55321
2.388 150.50518 212.4942
2.39 170.72092 215.73646
2.392 202.25702 219.32164
2.394 188.53726 223.29887
2.396 201.74642 227.72632
2.398 212.98835 232.67331
2.4 245.7961 238.22297
2.402 214.49654 244.47563
2.404 185.36433 251.55323
2.406 258.63126 259.60519
2.408 246.62102 268.81599
2.41 279.54728 279.41555
2.412 231.21136 291.69314
2.414 292.74105 306.01655
2.416 304.83628 322.85872
2.418 302.03976 342.83551
2.42 346.02818 366.76033
2.422 355.9521 395.7265
2.424 498.5366 431.24147
2.426 469.04285 475.47525
2.428 559.33323 531.78455
2.43 711.88442 605.87857
2.432 925.86439 708.26485
2.434 1032.69464 858.61547
2.436 1430.17578 1091.65128
2.438 1870.16167 1461.40126
2.44 2483.26191 2037.27935
2.442 3579.58368 2884.30995
2.444 4796.18248 4020.16884
2.446 6204.12741 5333.47275
2.448 6873.35517 6462.81646
2.45 7353.51366 6834.26256
2.452 5754.34047 6184.09784
2.454 4268.80631 4931.60126
2.456 2877.92867 3639.89782
2.458 2251.88176 2586.49478
2.46 1619.99355 1827.98495
2.462 1169.04432 1324.12942
2.464 904.45178 1004.50168
2.466 793.27089 802.74239
2.468 659.58181 670.70025
2.47 580.49397 578.94056
2.472 512.01104 511.30216
2.474 439.60227 459.2154
2.476 416.47291 417.93733
2.478 340.19301 384.58814
2.48 348.94604 357.25222
2.482 328.19786 334.57462
2.484 325.27683 315.56245
2.486 301.85896 299.47222
2.488 339.00752 285.73827
2.49 245.28493 273.92433
2.492 237.46416 263.6899
2.494 212.47596 254.76622
2.496 228.51023 246.939
2.498 244.2455 240.03576
2.5 222.88776 233.91649
2.502 246.01516 228.46659
2.504 198.1926 223.59157
2.506 248.59645 219.21298
2.508 167.59522 215.26525
2.51 161.87543 211.69326
2.512 193.10281 208.45038
2.514 208.4434 205.497
2.516 175.96526 202.79926
2.518 201.64749 200.3281
2.52 171.25733 198.05847
2.522 187.52129 195.96867
2.524 173.50899 194.03984
2.526 149.06075 192.25553
2.528 188.39291 190.60133
2.53 158.13744 189.06458
2.532 161.53199 187.63412
2.534 150.89591 186.30009
2.536 149.1389 185.05372
2.538 143.85346 183.88725
2.54 168.00215 182.79373
2.542 153.63041 181.76696
2.544 172.69793 180.80138
2.546 176.36243 179.892
2.548 202.52065 179.03434
2.55 158.98777 178.22433
2.552 149.23219 177.45831
2.554 179.96817 176.73296
2.556 162.19029 176.04952
2.558 144.48248 175.39678
2.56 128.42955 176.16056
2.562 161.04031 175.57896
2.564 147.31633 175.02552
2.566 137.2102 174.49832
2.568 141.11774 173.99563
2.57 186.4368 173.51585
2.572 192.85734 173.0575
2.574 163.17884 172.61922
2.576 196.72053 172.19978
2.578 160.86123 171.79801
2.58 180.36456 171.41286
2.582 178.5094 171.04333
2.584 148.29553 170.68852
2.586 150.77057 170.34757
2.588 175.7372 170.0197
2.59 132.88296 169.70418
2.592 173.77741 169.40033
2.594 190.37784 169.10752
2.596 168.32662 168.82516
2.598 147.02623 168.5527
2.6 173.40162 168.28961
2.602 174.03875 168.03543
2.604 169.41495 167.7897
2.606 153.1148 167.552
2.608 169.87687 167.32194
2.61 181.26081 167.09915
2.612 109.91143 166.88327
2.614 164.75497 166.67398
2.616 132.62794 166.47098
2.618 181.1436 166.27397
2.62 145.7927 166.08269
2.622 172.16115 165.89688
2.624 177.62483 165.7163
2.626 109.54367 165.54071
2.628 178.83474 165.36991
2.63 160.96112 165.2037
2.632 189.65928 165.04187
2.634 152.7251 164.88425
2.636 147.39868 164.73066
2.638 142.84227 164.58096
2.64 148.15161 164.43497
2.642 168.26294 164.29256
2.644 132.80774 164.15358
2.646 181.25027 164.01791
2.648 138.06781 163.88543
2.65 186.24453 163.756
2.652 148.88662 163.62953
2.654 182.81326 163.50591
2.656 121.07563 163.38502
2.658 150.05528 163.26679
2.66 152.64843 163.15111
2.662 107.7953 163.0379
2.664 162.51914 162.92707
2.666 141.04477 162.9274
2.668 179.37439 162.82177
2.67 147.87961 162.7183
2.672 179.31247 162.61693
2.674 180.27935 162.51759
2.676 144.91919 162.42022
2.678 147.89867 162.32477
2.68 164.70519 162.23116
2.682 162.89103 162.13936
2.684 132.45079 162.04931
2.686 179.95913 161.96095
2.688 161.87591 161.87425
2.69 129.43266 161.78916
2.692 145.35704 161.70563
2.694 167.02193 161.62362
2.696 147.8438 161.5431
2.698 120.21905 161.46403
2.7 180.43497 161.38637
2.702 159.81696 161.31009
2.704 187.56366 161.23516
2.706 185.81413 161.16154
2.708 150.17359 161.08921
2.71 180.81372 161.01813
2.712 187.13987 160.94828
2.714 150.37196 160.87964
2.716 144.02922 160.81217
2.718 181.52505 160.74587
2.72 169.50951 160.68069
2.722 150.49897 160.61663
2.724 207.62071 160.55367
2.726 177.69683 160.49177
2.728 185.29938 160.43093
2.73 170.30426 160.37112
2.732 159.92071 160.31234
2.734 177.57076 160.25456
2.736 171.60261 160.19777
2.738 185.29763 160.14196
2.74 151.9421 160.0871
2.742 220.1139 160.0332
2.744 191.15875 159.98023
2.746 192.78492 159.92819
2.748 146.94028 159.87706
2.75 156.74372 159.82684
2.752 140.98782 159.77751
2.754 159.76483 159.72907
2.756 185.97504 159.68151
2.758 174.64494 159.63482
2.76 170.19567 159.589
2.762 175.22157 159.54403
2.764 206.1468 159.49991
2.766 178.56182 159.45664
2.768 128.87953 159.41421
2.77 179.04308 159.37261
2.772 174.62495 159.33185
2.774 133.83762 159.29192
2.776 140.81396 159.25281
2.778 146.89846 159.21453
2.78 154.9314 159.17707
2.782 157.58377 159.14043
2.784 156.79927 159.10461
2.786 139.448 159.06961
2.788 129.99924 159.03543
2.79 147.70756 159.00207
2.792 149.53223 158.96952
2.794 119.04727 158.9378
2.796 104.92707 158.9069
2.798 146.72877 158.87683
2.8 169.29986 158.84758
2.802 146.76362 158.81917
2.804 134.42892 158.79158
2.806 161.87472 158.76484
2.808 189.10253 158.73894
2.81 139.15641 158.71388
2.812 181.20997 158.68967
2.814 175.31272 158.66633
2.816 145.67515 158.64384
2.818 180.76731 158.62223
2.82 151.33304 158.60149
2.822 162.35109 158.58164
2.824 145.74498 158.56268
2.826 186.07905 158.54462
2.828 169.87329 158.52746
2.83 127.35222 158.51123
2.832 150.35036 158.49593
2.834 155.83864 158.48156
2.836 142.02939 158.46815
2.838 158.08172 158.4557
2.84 184.78431 158.44421
2.842 150.21486 158.43372
2.844 166.83078 158.42422
2.846 160.34041 158.41574
2.848 124.32914 158.40828
2.85 178.31069 158.40186
2.852 137.08699 158.3965
2.854 173.20574 158.39221
2.856 166.72396 158.38901
2.858 175.87641 158.38692
2.86 108.44143 158.38595
2.862 173.29799 158.38612
2.864 130.15203 158.38746
2.866 169.67884 158.38997
2.868 169.4966 158.39369
2.87 137.62617 158.39863
2.872 182.06891 158.40482
2.874 127.20915 158.41228
2.876 160.78366 158.42103
2.878 140.23644 158.4311
2.88 184.2983 158.44251
2.882 146.11919 158.4553
2.884 147.24793 158.46948
2.886 155.38632 158.48509
2.888 108.14384 158.50216
2.89 170.25499 158.52071
2.892 163.99629 158.54078
2.894 144.05589 158.5624
2.896 172.33741 158.58561
2.898 175.57846 158.61044
2.9 151.29684 158.63692
2.902 164.64724 158.6651
2.904 147.87838 158.69502
2.906 155.09524 158.7267
2.908 141.16572 158.76021
2.91 112.36112 158.79557
2.912 129.927 158.83284
2.914 145.18707 158.87206
2.916 172.42658 158.91328
2.918 135.09811 158.95655
2.92 163.8034 159.00192
2.922 150.88954 159.04945
2.924 142.96345 159.09918
2.926 135.73205 159.15119
2.928 138.1228 159.20552
2.93 147.35564 159.26225
2.932 171.71108 159.32143
2.934 168.59958 159.38313
2.936 150.31303 159.44742
2.938 164.54632 159.51438
2.94 131.839 159.58407
2.942 106.06234 159.65658
2.944 159.65566 159.73199
2.946 129.95423 159.81038
2.948 167.35443 159.89183
2.95 147.85484 159.97644
2.952 159.81263 160.06431
2.954 142.85741 160.15552
2.956 201.70776 160.25019
2.958 166.0181 160.34841
2.96 167.92256 160.4503
2.962 150.51638 160.55597
2.964 146.97288 160.66554
2.966 156.12719 160.77914
2.968 177.68403 160.8969
2.97 169.82458 161.01895
2.972 161.55067 161.14542
2.974 140.58129 161.29363
2.976 203.19719 161.42951
2.978 183.37033 161.57029
2.98 173.57968 161.10981
2.982 159.7217 161.26623
2.984 174.45336 161.42801
2.986 200.66159 161.59535
2.988 149.28564 161.76843
2.99 123.06097 161.94749
2.992 178.00087 162.13272
2.994 190.40912 162.32436
2.996 174.40529 162.52265
2.998 177.11529 162.72785
3 168.33992 162.94021
3.002 180.21032 163.16
3.004 176.39499 163.38753
3.006 138.12818 163.62308
3.008 178.88315 163.86699
3.01 150.96498 164.11958
3.012 148.69848 164.3812
3.014 148.89455 164.65223
3.016 164.17549 164.93305
3.018 152.1255 165.22407
3.02 169.74417 165.52573
3.022 139.3883 165.83847
3.024 176.47036 166.16277
3.026 174.69901 166.49914
3.028 153.71175 166.8481
3.03 189.2037 167.21023
3.032 152.94613 167.5861
3.034 179.31326 167.97636
3.036 170.17542 168.38166
3.038 142.4768 168.8027
3.04 141.30294 169.24024
3.042 166.62887 169.69504
3.044 151.41432 170.16796
3.046 179.2224 170.65988
3.048 145.13046 171.17174
3.05 199.06793 171.70454
3.052 203.43465 172.25935
3.054 167.73935 172.83729
3.056 151.08695 173.43959
3.058 160.80701 174.06752
3.06 152.32663 174.72247
3.062 191.27538 175.40589
3.064 197.13577 176.11936
3.066 192.89559 176.86455
3.068 160.74114 177.64327
3.07 201.97921 178.45744
3.072 191.84788 179.30913
3.074 190.58743 180.20055
3.076 179.44343 181.13411
3.078 192.46972 182.11236
3.08 178.59725 183.13807
3.082 191.1237 184.21424
3.084 206.14255 185.34409
3.086 185.37201 186.5311
3.088 208.29665 187.77906
3.09 189.65587 189.09206
3.092 205.32596 190.47453
3.094 232.18797 191.93132
3.096 219.69315 193.46767
3.098 226.74223 195.08932
3.1 191.44557 196.80252
3.102 223.601 198.61411
3.104 201.09598 200.53158
3.106 210.20606 202.56315
3.108 222.81262 204.71784
3.11 270.13922 207.00559
3.112 285.75737 209.43737
3.114 241.27143 212.02528
3.116 316.03065 214.78274
3.118 315.11585 217.72463
3.12 282.03704 220.86751
3.122 248.65501 224.22982
3.124 340.00004 227.83216
3.126 350.01779 231.69762
3.128 391.52185 235.85213
3.13 354.11764 240.32487
3.132 432.47231 245.14879
3.134 459.29335 250.36123
3.136 453.02002 256.00458
3.138 432.93433 262.1272
3.14 495.55966 268.78437
3.142 516.85193 276.03956
3.144 562.79254 283.96592
3.146 608.30104 292.64808
3.148 549.83702 302.18437
3.15 633.45607 312.6896
3.152 614.44487 324.2984
3.154 658.17117 337.16952
3.156 659.57394 351.49108
3.158 676.07099 367.48739
3.16 618.25774 385.4275
3.162 640.24822 405.63627
3.164 664.98037 428.50871
3.166 692.68249 454.5288
3.168 702.55062 484.29431
3.17 733.81391 518.5691
3.172 742.4133 558.2522
3.174 791.86385 604.55359
3.176 855.97082 659.00604
3.178 868.54169 723.61293
3.18 992.45755 801.05156
3.182 1076.15585 895.02261
3.184 1223.41439 1010.89739
3.186 1384.12292 1156.94518
3.188 1720.2666 1346.56252
3.19 1898.85679 1601.90547
3.192 2271.93521 1958.82638
3.194 2838.54317 2471.75836
3.196 3680.68467 3215.37817
3.198 4863.83799 4278.43806
3.2 6215.88935 5744.54835
3.202 8159.08845 7651.53448
3.204 10448.03717 9907.57193
3.206 12892.73003 12142.71127
3.208 14571.26862 13629.55519
3.210 14195.18084 13654.71448
3.212 12367.09929 12200.27377
3.214 9146.69457 9967.41889
3.216 6961.26608 7698.40389
3.218 4968.34082 5777.1025
3.22 3816.05908 4300.01776
3.222 2786.08838 3229.45993
3.224 2267.32261 2481.07969
3.226 1735.51456 1965.36339
3.228 1569.01002 1606.93281
3.23 1280.3115 1350.79985
3.232 1070.10389 1160.75534
3.234 978.04761 1014.4575
3.236 831.84947 898.43067
3.238 751.23455 804.37661
3.24 626.40149 726.91278
3.242 641.17235 662.33187
3.244 538.22321 607.95109
3.246 525.77462 561.76245
3.248 434.64416 522.22973
3.25 468.50128 488.15958
3.252 427.57464 458.61387
3.254 413.45929 432.84755
3.256 364.2515 410.26341
3.258 365.09647 390.90915
3.26 376.5236 373.33391
3.262 295.03413 357.74316
3.264 312.97848 343.87129
3.266 279.36727 331.4982
3.268 324.79489 320.44075
3.27 254.94711 310.54619
3.272 309.66526 301.68691
3.274 258.26759 293.75643
3.276 301.97826 286.6662
3.278 270.50283 280.34316
3.28 223.00154 274.72791
3.282 220.96282 269.77333
3.284 253.99014 265.4437
3.286 215.18296 261.71424
3.288 219.09266 258.57105
3.29 267.40778 256.01156
3.292 237.36859 254.04551
3.294 255.01201 252.69655
3.296 251.31622 252.00478
3.298 245.22303 252.03033
3.3 274.26855 252.85869
3.302 294.60319 254.60841
3.304 234.20613 257.44305
3.306 270.6987 261.59078
3.308 265.02089 267.37947
3.31 309.63253 275.30236
3.312 326.68571 286.13975
3.314 330.98703 301.16795
3.316 434.9649 322.47125
3.318 469.90242 353.31383
3.32 435.30474 398.4202
3.322 586.36078 463.89853
3.324 691.86041 556.48664
3.326 807.61082 681.73421
3.328 1012.1371 840.18227
3.33 1123.3519 1019.21553
3.332 1186.45003 1180.30575
3.334 1198.11794 1260.00739
3.336 1105.23738 1215.74109
3.338 976.20663 1072.26374
3.34 766.20688 892.01852
3.342 668.6122 722.42231
3.344 621.9277 583.35969
3.346 512.24129 478.00986
3.348 449.61238 401.51533
3.35 388.18702 347.57337
3.352 353.15204 309.7555
3.354 296.84572 282.84245
3.356 305.51008 263.09391
3.358 255.53263 248.05732
3.36 249.3845 236.20783
3.362 242.96177 226.60982
3.364 209.56563 218.67428
3.366 209.55134 212.01092
3.368 197.5191 206.34641
3.37 175.88932 201.4805
3.372 197.54239 197.26193
3.374 194.80309 193.57405
3.376 192.6072 190.32559
3.378 147.93211 187.44426
3.38 185.84501 184.87224
3.382 204.2728 182.56282
3.384 186.90883 180.47796
3.386 188.64465 178.58642
3.388 183.99414 176.86235
3.39 170.20765 175.2842
3.392 143.60368 173.83391
3.394 157.01318 172.49621
3.396 152.82512 171.25814
3.398 156.29343 170.10865
3.4 144.922 169.03824
3.402 132.95738 168.03871
3.404 163.76789 167.10296
3.406 153.26935 166.22482
3.408 125.03273 165.39888
3.41 161.12654 164.62039
3.412 150.36557 163.88518
3.414 127.75474 163.18955
3.416 141.05602 162.53022
3.418 138.80392 161.90427
3.42 135.08323 161.30909
3.422 148.27862 160.74235
3.424 101.59007 160.20194
3.426 127.68999 159.68599
3.428 127.12309 159.30098
3.43 104.4456 158.82949
3.432 156.30626 158.79184
3.434 150.56443 159.71922
3.436 115.63103 159.31213
3.438 154.05006 158.9214
3.44 147.19134 158.54605
3.442 132.095 158.1852
3.444 165.9066 157.83802
3.446 167.59893 157.50375
3.448 152.21748 157.18172
3.45 146.13245 156.87126
3.452 116.79773 156.5718
3.454 88.34154 156.28278
3.456 122.61419 156.00368
3.458 157.82366 155.73405
3.46 151.24422 155.47344
3.462 143.19938 155.22144
3.464 141.77001 154.97767
3.466 113.29371 154.74177
3.468 120.91476 154.51342
3.47 116.64727 154.29231
3.472 137.21239 154.07814
3.474 129.95517 153.87064
3.476 115.99334 153.66957
3.478 123.89325 153.47468
3.48 145.93641 153.28576
3.482 142.13368 153.10259
3.484 134.76256 152.92498
3.486 138.98567 152.75274
3.488 109.08942 152.58572
3.49 169.52691 152.42374
3.492 142.82284 152.26665
3.494 109.19213 152.11432
3.496 139.50328 151.96661
3.498 144.77194 151.8234
3.5 139.9134 151.68458
3.502 155.86103 151.55003
3.504 125.80634 151.41966
3.506 167.98062 151.29337
3.508 123.84638 151.17107
3.51 162.85637 151.0527
3.512 209.00413 150.93817
3.514 152.40047 150.82742
3.516 164.56037 150.72038
3.518 104.7057 150.617
3.52 160.83425 150.51724
3.522 141.11645 150.42103
3.524 182.25702 150.32836
3.526 129.35668 150.23917
3.528 152.88488 150.15345
3.53 167.49045 150.07117
3.532 160.95573 149.99232
3.534 141.52973 149.91687
3.536 179.82696 149.84483
3.538 126.15289 149.77619
3.54 175.45837 149.71096
3.542 172.51666 149.64915
3.544 160.23031 149.59077
3.546 148.8997 149.53584
3.548 150.29795 149.4844
3.55 138.52144 149.43647
3.552 174.92049 149.3921
3.554 140.01259 149.35134
3.556 161.62907 149.31424
3.558 140.31364 149.28087
3.56 147.93099 149.2513
3.562 180.63592 149.22562
3.564 125.55765 149.2039
3.566 165.71317 149.18625
3.568 136.19676 149.17279
3.57 125.37393 149.16364
3.572 141.87187 149.15893
3.574 180.25804 149.15881
3.576 144.5276 149.16344
3.578 126.72489 149.173
3.58 166.38594 149.1877
3.582 168.45657 149.20774
3.584 150.03416 149.23335
3.586 193.39775 149.26481
3.588 131.98872 149.30237
3.59 147.08863 149.34637
3.592 169.12789 149.39713
3.594 167.50707 149.45501
3.596 151.09459 149.52044
3.598 147.20737 149.59385
3.6 129.89058 149.67573
3.602 128.04503 149.76662
3.604 163.44225 149.86712
3.606 148.68622 149.97787
3.608 166.90689 150.0996
3.61 185.48199 150.23311
3.612 171.78791 150.37928
3.614 120.1087 150.53911
3.616 167.2323 150.71367
3.618 156.2042 150.90419
3.62 120.9279 151.11204
3.622 121.78225 151.33873
3.624 122.1774 151.58598
3.626 180.79111 151.85571
3.628 164.93043 152.1501
3.63 142.58165 152.4716
3.632 180.25546 152.823
3.634 150.0506 153.20747
3.636 156.68089 153.62864
3.638 166.8127 154.09067
3.64 177.16339 154.59833
3.642 199.14537 155.15715
3.644 156.06832 155.77352
3.646 172.73964 156.45491
3.648 157.57144 157.21003
3.65 131.09721 158.04917
3.652 148.9101 158.98445
3.654 149.25032 160.03031
3.656 140.48462 161.20402
3.658 201.28221 162.52636
3.66 163.60992 164.02255
3.662 186.1112 165.72337
3.664 176.42087 167.66674
3.666 138.09904 169.8998
3.668 164.84271 172.48174
3.67 184.42644 175.48803
3.672 172.68103 179.01663
3.674 231.09269 183.1981
3.676 252.24165 188.21219
3.678 207.52044 194.5978
3.68 245.32779 202.16802
3.682 283.57508 211.76596
3.684 291.95166 224.22565
3.686 296.22254 240.75568
3.688 343.88838 263.0375
3.69 458.39207 293.27789
3.692 589.84826 334.12385
3.694 616.88061 388.23202
3.696 729.65462 457.12707
3.698 802.5772 539.25285
3.7 882.15225 628.82218
3.702 801.83441 718.00599
3.704 745.46529 798.40277
3.706 703.55197 854.58844
3.708 546.85033 861.66226
3.71 483.91973 806.59318
3.712 394.89221 707.68984
3.714 330.84432 597.11499
3.716 314.08153 496.78605
3.718 281.6383 414.91968
3.72 266.31397 351.98021
3.722 236.16677 305.32558
3.724 224.50547 271.44977
3.726 212.60389 246.98758
3.728 205.83777 229.15472
3.73 170.06962 215.87157
3.732 166.70438 205.69882
3.734 218.25484 197.68928
3.736 158.06973 191.23245
3.738 164.75398 185.93092
3.74 161.89659 181.51702
3.742 201.51429 177.8023
3.744 155.2052 174.64844
3.746 148.57424 171.95065
3.748 154.62225 169.6278
3.75 177.71435 167.61604
3.752 188.82785 165.86456
3.754 136.80355 164.33251
3.756 168.08891 162.98679
3.758 192.04335 161.80033
3.76 153.18529 160.75086
3.762 153.21535 159.81991
3.764 159.04218 158.99209
3.766 150.83005 158.25449
3.768 162.30313 157.5962
3.77 120.60774 157.00799
3.772 159.58911 156.48199
3.774 158.15103 156.01146
3.776 143.87084 155.59062
3.778 160.28881 155.21448
3.78 163.24927 154.87871
3.782 118.36947 154.57957
3.784 135.78911 154.31379
3.786 148.44669 154.07852
3.788 183.09489 153.87127
3.79 165.52572 153.68984
3.792 128.61113 153.53233
3.794 174.33593 153.39704
3.796 144.40118 153.28248
3.798 118.7728 153.18734
3.8 172.28343 153.11049
3.802 124.57164 153.05089
3.804 150.42191 153.00767
3.806 152.39469 152.98004
3.808 149.50223 152.96732
3.81 112.30614 152.96892
3.812 151.59949 152.98434
3.814 183.81806 153.01313
3.816 131.81369 153.05493
3.818 156.43741 153.10943
3.82 126.31315 153.17638
3.822 195.42205 153.2556
3.824 196.57583 153.34694
3.826 140.52988 153.45031
3.828 136.51608 153.56567
3.83 157.24437 153.69303
3.832 140.01348 153.83244
3.834 128.00785 153.98399
3.836 117.81762 154.21202
3.838 185.74585 154.38863
3.84 165.31396 154.57797
3.842 130.17007 154.78032
3.844 167.81502 154.99604
3.846 132.54571 155.22553
3.848 142.73995 155.46924
3.85 154.61567 155.72771
3.852 165.9523 155.99732
3.854 168.39494 156.28722
3.856 151.1344 156.59393
3.858 159.18185 156.91833
3.86 192.78903 155.88547
3.862 185.38815 156.2567
3.864 176.25546 156.64887
3.866 226.1959 157.06339
3.868 170.62624 157.50186
3.87 154.58536 157.96611
3.872 146.2717 158.45821
3.874 209.182 158.98055
3.876 200.15573 159.53588
3.878 145.69466 160.12736
3.88 133.46143 160.75869
3.882 160.69336 161.43416
3.884 188.76809 162.15886
3.886 170.74076 162.93877
3.888 155.17273 163.78105
3.89 178.55736 164.69429
3.892 171.08555 165.68888
3.894 148.81403 166.77754
3.896 150.98482 167.97593
3.898 188.47213 169.3036
3.9 192.84753 170.78528
3.902 199.46039 172.45279
3.904 232.08892 174.34826
3.906 182.55798 176.52932
3.908 193.64475 179.07821
3.91 216.83691 182.11686
3.912 239.8253 185.83032
3.914 233.36589 190.49873
3.916 226.52174 196.5337
3.918 310.78282 204.50706
3.92 326.06686 215.15275
3.922 345.95361 229.31772
3.924 330.55372 247.82987
3.926 440.9752 271.21144
3.928 422.07192 299.04933
3.93 433.14142 328.74292
3.932 528.33771 354.03088
3.934 581.50712 366.07798
3.936 551.10235 359.78835
3.938 427.40766 338.93814
3.94 444.01928 312.18269
3.942 383.18136 286.39708
3.944 367.46359 264.784
3.946 306.18066 248.08786
3.948 338.46692 235.92682
3.95 324.49253 227.52049
3.952 237.05235 222.02742
3.954 310.33828 218.70129
3.956 293.94446 216.95374
3.958 325.86364 216.36055
3.96 248.73028 216.63683
3.962 277.51481 217.60144
3.964 272.31348 219.14403
3.966 264.99734 221.20046
3.968 227.65288 223.73666
3.97 283.34038 226.73917
3.972 227.05883 230.23924
3.974 256.7843 234.19287
3.976 247.63108 238.65539
3.978 250.61953 243.67047
3.98 265.96369 249.27453
3.982 293.59541 255.53814
3.984 312.40844 262.53276
3.986 324.67843 270.35384
3.988 318.63026 279.11436
3.99 295.00872 288.95135
3.992 340.477 300.03127
3.994 340.406 312.55711
3.996 359.91047 326.77757
3.998 368.04132 342.99934
4 386.21598 361.60343
4.002 469.54312 383.06759
4.004 446.60747 407.99793
4.006 523.42458 437.06821
4.008 576.76711 471.52548
4.01 593.16981 512.66372
4.012 614.16873 562.46285
4.014 734.46502 623.82108
4.016 874.40418 701.08449
4.018 886.07225 800.78874
4.02 1090.52467 932.54473
4.022 1233.11037 1109.84488
4.024 1491.8115 1350.38635
4.026 1693.20462 1675.36361
4.028 2118.46389 2107.00902
4.03 2595.38361 2662.97965
4.032 3146.95799 3344.0916
4.034 3820.74723 4109.2698
4.036 4529.48872 4839.20398
4.038 5217.56166 5329.14288
4.04 5094.41205 5384.01322
4.042 4896.95629 4977.80623
4.044 4059.11399 4280.51461
4.046 3436.38534 3509.84069
4.048 2680.32614 2806.46167
4.05 2286.56009 2224.84024
4.052 1817.57329 1770.07123
4.054 1494.75656 1426.54329
4.056 1198.01672 1172.29474
4.058 1107.76484 986.06095
4.06 903.35193 848.37375
4.062 792.23178 745.30234
4.064 732.49427 666.47752
4.066 663.08594 604.8
4.068 608.74811 555.54363
4.07 494.44516 515.57114
4.072 517.90912 482.75857
4.074 479.45961 455.61896
4.076 409.02892 433.0729
4.078 367.60158 414.31277
4.08 404.40171 398.72146
4.082 379.79342 385.82138
4.084 293.63617 375.2409
4.086 376.12192 366.691
4.088 360.22398 359.94874
4.09 340.05988 354.84524
4.092 345.4511 351.2573
4.094 399.16555 349.10146
4.096 354.03398 348.33045
4.098 353.55011 348.9314
4.1 378.32697 350.92593
4.102 369.89507 354.37201
4.104 361.38957 359.368
4.106 349.23944 366.05912
4.108 389.98279 374.64739
4.11 431.48009 385.40663
4.112 387.66175 398.70554
4.114 408.19818 415.04471
4.116 490.77542 435.1181
4.118 527.0397 459.91579
4.12 500.9478 490.89132
4.122 614.38027 530.21647
4.124 696.40454 581.21896
4.126 873.71644 648.43646
4.128 802.5588 738.50747
4.13 1045.83438 859.95153
4.132 1212.69127 1022.9182
4.134 1476.23388 1238.04624
4.136 1463.47705 1513.86298
4.138 2138.58079 1851.10185
4.14 2468.21487 2231.11479
4.142 2696.21338 2598.73462
4.144 2866.72242 2856.87159
4.146 3120.87419 2907.29884
4.148 3060.33519 2727.86791
4.15 2508.22292 2394.95606
4.152 2481.97538 2016.14952
4.154 2200.02216 1664.98431
4.156 2025.63958 1371.9724
4.158 1471.3406 1141.75259
4.16 1451.25534 967.72114
4.162 1189.99866 839.5924
4.164 1052.28633 746.85008
4.166 872.70285 680.30904
4.168 847.66687 632.70689
4.17 802.7264 598.71812
4.172 675.91857 574.65361
4.174 597.65458 558.05289
4.176 543.44342 547.30478
4.178 614.90098 541.35634
4.18 508.25277 539.51628
4.182 533.19469 541.33279
4.184 522.79256 546.52167
4.186 567.52123 554.92492
4.188 443.31772 566.51153
4.19 515.99456 581.26784
4.192 571.3063 599.33713
4.194 581.9762 620.92268
4.196 562.23428 646.3164
4.198 635.43672 675.90796
4.2 603.77463 710.19916
4.202 633.03135 749.82436
4.204 761.99515 795.5787
4.206 876.24327 848.45644
4.208 915.4647 909.70345
4.21 961.37072 980.89038
4.212 1169.59591 1064.01769
4.214 1363.56692 1161.67232
4.216 1486.49882 1277.26971
4.218 1585.40872 1415.43655
4.22 1917.13959 1582.61722
4.222 2303.24558 1788.01145
4.224 2542.47709 2044.9512
4.226 2959.5677 2372.76281
4.228 3838.87923 2798.98666
4.23 4385.92437 3361.50214
4.232 4986.58942 4109.60898
4.234 6193.83608 5102.42197
4.236 8105.00645 6401.98091
4.238 9086.57903 8057.60437
4.240 11073.59632 10079.31690
4.242 13664.66172 12402.15118
4.244 16963.65833 14834.90820
4.246 17729.03725 16981.90603
4.248 18949.42048 18243.71707
4.250 19429.19111 18108.98758
4.252 17611.89595 16583.30639
4.254 14538.43380 14210.50093
4.256 11945.18635 11642.80274
4.258 10302.30831 9301.24462
4.26 7915.74118 7351.64006
4.262 6801.64355 5810.17339
4.264 5391.68942 4628.9073
4.266 4763.5668 3739.95147
4.268 3735.07328 3075.57581
4.27 3253.18177 2577.10326
4.272 2792.77366 2198.08564
4.274 2451.01435 1904.16123
4.276 2000.95574 1671.1379
4.278 1779.47524 1482.48312
4.28 1565.69713 1326.98971
4.282 1323.64703 1196.96372
4.284 1216.31208 1086.97473
4.286 1147.13904 993.05844
4.288 1006.3866 912.22785
4.29 881.24584 842.17461
4.292 793.07601 781.08114
4.294 705.86053 727.49635
4.296 640.94629 680.24939
4.298 626.90463 638.38712
4.3 567.54392 601.12756
4.302 526.38703 567.82464
4.304 484.85265 537.94098
4.306 455.94864 511.02676
4.308 459.94076 486.70342
4.31 478.51814 464.65059
4.312 386.32463 444.59571
4.314 409.42699 426.3058
4.316 383.4855 409.58079
4.318 387.13758 394.24811
4.32 326.3881 380.1583
4.322 386.69654 367.18144
4.324 340.41721 355.20415
4.326 358.75086 344.12715
4.328 340.64363 333.8632
4.33 338.41119 324.33541
4.332 358.43216 315.47583
4.334 341.10126 307.22789
4.336 341.56251 299.53064
4.338 351.76566 292.34025
4.34 367.25166 285.61358
4.342 292.49808 279.31267
4.344 376.89867 273.40319
4.346 401.35198 267.8543
4.348 363.24888 262.63817
4.35 367.37316 257.72969
4.352 358.07996 253.1061
4.354 356.98797 248.7468
4.356 364.48711 244.63307
4.358 386.2897 240.7479
4.36 366.82952 237.07576
4.362 406.88528 233.60254
4.364 359.85331 230.3153
4.366 401.70789 227.20224
4.368 391.91365 224.25254
4.37 374.3247 221.45631
4.372 329.20591 218.80444
4.374 373.18799 216.28861
4.376 349.4887 213.90115
4.378 384.66828 211.63502
4.38 263.77096 209.48374
4.382 361.00322 207.44137
4.384 281.19137 205.50243
4.386 295.80196 203.6619
4.388 300.04117 201.91515
4.39 285.36786 200.25793
4.392 314.83424 198.68637
4.394 257.03507 197.19689
4.396 270.22413 195.78623
4.398 277.90673 194.45144
4.4 274.2841 193.18982
4.402 215.35995 191.99894
4.404 287.51855 190.8766
4.406 225.07201 189.82085
4.408 225.46166 188.82998
4.41 229.46002 187.90247
4.412 256.1543 187.03703
4.414 217.15247 186.23259
4.416 234.15389 185.48827
4.418 216.96865 184.80342
4.42 219.77011 184.17757
4.422 232.81947 183.6105
4.424 252.82049 183.10217
4.426 277.97886 182.65279
4.428 163.19679 182.26278
4.43 212.5901 181.91577
4.432 238.00964 181.64686
4.434 210.0371 181.44012
4.436 157.301 181.29703
4.438 210.12221 181.15804
4.44 215.06059 181.1483
4.442 181.19508 181.20863
4.444 206.85701 181.34194
4.446 150.0104 181.55157
4.448 214.40574 181.84136
4.45 165.28864 182.21569
4.452 164.79984 182.67956
4.454 203.43002 183.23865
4.456 160.46114 183.89942
4.458 166.80208 184.6692
4.46 167.26802 185.55634
4.462 161.99371 186.5703
4.464 192.93722 187.72188
4.466 183.08166 189.02336
4.468 189.24757 190.48879
4.47 211.0615 192.13422
4.472 206.26257 193.97809
4.474 206.5376 196.04156
4.476 211.87366 198.3491
4.478 180.49844 200.92897
4.48 193.89538 203.81402
4.482 171.46576 207.04257
4.484 251.97676 210.65945
4.486 252.70402 214.7174
4.488 239.65669 219.27874
4.49 192.0559 224.41748
4.492 212.12351 230.22202
4.494 206.63693 236.79854
4.496 230.17302 244.27541
4.498 257.56681 252.8089
4.5 281.62945 262.59069
4.502 260.28865 273.85812
4.504 269.25812 286.90836
4.506 276.26582 302.11916
4.508 339.27224 319.98037
4.51 398.04726 341.14368
4.512 396.19334 366.50179
4.514 515.47817 397.3119
4.516 529.45586 435.37882
4.518 613.50488 483.30414
4.52 698.63543 544.78556
4.522 868.5628 624.91321
4.524 881.3803 730.36403
4.526 1076.64216 869.47904
4.528 1386.64978 1051.28481
4.53 1679.29272 1285.00857
4.532 1950.05952 1576.82223
4.534 2329.83387 1924.12277
4.536 2999.48876 2303.83451
4.538 3217.6633 2658.90007
4.54 3399.65868 2898.00036
4.542 3425.18431 2935.61402
4.544 3349.00038 2755.58936
4.546 2626.4841 2426.19142
4.548 2293.09396 2044.75124
4.55 1842.97626 1681.99646
4.552 1548.29991 1370.55875
4.554 1233.95214 1117.96393
4.556 979.36473 919.90633
4.558 921.41263 767.75691
4.56 758.62461 652.08203
4.562 668.06462 564.2297
4.564 525.83374 496.99643
4.566 514.09854 444.78828
4.568 413.01644 403.48668
4.57 408.78708 370.17103
4.572 345.53761 342.81122
4.574 305.83228 319.99818
4.576 265.38901 300.739
4.578 299.01677 284.3156
4.58 215.93752 270.19298
4.582 256.81798 257.96162
4.584 230.74496 247.30113
4.586 250.65441 237.9567
4.588 206.8171 229.72312
4.59 198.4065 222.43359
4.592 203.09168 215.95135
4.594 157.5729 210.16349
4.596 193.78376 205.06715
4.598 130.21283 200.40237
4.6 136.34594 196.19381
4.602 175.93912 192.38577
4.604 159.64356 188.93092
4.606 111.35634 185.7889
4.608 104.96239 182.92515
4.61 156.57381 180.30994
4.612 150.78301 177.9176
4.614 148.95226 175.72593
4.616 106.85994 173.71565
4.618 151.86287 171.86999
4.62 125.92353 170.17432
4.622 147.5508 168.61588
4.624 138.10664 167.18352
4.626 142.6274 165.86749
4.628 133.32847 164.65929
4.63 145.3544 163.5515
4.632 162.05858 162.53769
4.634 129.62964 161.6123
4.636 153.78679 160.77055
4.638 174.00147 160.00841
4.64 190.46972 159.32253
4.642 185.57708 158.71017
4.644 170.29666 158.16921
4.646 146.0947 157.69811
4.648 243.45839 157.29593
4.65 203.52811 156.96228
4.652 206.64026 156.69739
4.654 216.41198 156.5021
4.656 190.80035 156.37791
4.658 206.53701 156.45389
4.66 214.64387 156.47979
4.662 208.22644 156.58586
4.664 203.15869 156.77696
4.666 250.89377 157.05906
4.668 238.70625 157.43947
4.67 206.31597 157.92703
4.672 234.20826 158.53237
4.674 247.98542 159.26832
4.676 291.14762 160.15032
4.678 272.54725 161.19699
4.68 233.29285 162.43082
4.682 244.62952 163.87913
4.684 246.97215 165.57522
4.686 289.60638 167.55996
4.688 251.76382 169.88385
4.69 262.44598 172.60994
4.692 271.10309 175.81798
4.694 229.74264 179.61067
4.696 265.37928 184.12331
4.698 251.1265 189.53898
4.7 261.90118 196.11187
4.702 264.08709 204.1829
4.704 314.41826 214.30217
4.706 284.55235 227.17332
4.708 293.02061 243.78882
4.71 346.88209 265.45675
4.712 338.47709 293.80856
4.714 350.69574 330.73818
4.716 392.60104 378.22344
4.718 455.12257 437.91991
4.72 497.64933 510.26444
4.722 554.90866 592.62133
4.724 583.01262 676.27253
4.726 691.96519 744.1659
4.728 697.93559 775.15373
4.73 654.18574 757.28522
4.732 645.41534 697.82114
4.734 578.41183 616.73043
4.736 448.35966 532.81591
4.738 431.08042 457.02921
4.74 369.53413 393.46392
4.742 298.04697 342.37829
4.744 289.80327 302.37382
4.746 244.37196 271.52153
4.748 213.89083 247.88227
4.75 197.10404 229.73986
4.752 201.39766 215.69121
4.754 147.56954 204.65537
4.756 224.55099 195.83646
4.758 168.79892 188.66626
4.76 203.93989 182.745
4.762 148.79066 177.79098
4.764 171.50522 173.60252
4.766 134.96301 170.03167
4.768 143.10475 166.96693
4.77 77.8726 164.32221
4.772 173.40188 162.0297
4.774 123.64191 160.03519
4.776 136.79066 158.29488
4.778 116.42864 156.77303
4.78 139.28217 155.44032
4.782 177.91423 154.2725
4.784 126.80852 153.24946
4.786 168.57032 152.35439
4.788 134.98686 151.57326
4.79 119.42607 150.89424
4.792 169.42407 150.30742
4.794 158.44051 149.80442
4.796 119.98 149.37821
4.798 132.97065 149.02286
4.8 144.49505 148.73344
4.802 165.59179 148.50582
4.804 127.48308 148.33663
4.806 124.11109 148.22314
4.808 117.86679 148.16322
4.81 123.26419 148.15526
4.812 125.26554 148.19816
4.814 154.52513 148.29129
4.816 131.09605 148.43446
4.818 126.43717 148.62796
4.82 110.00555 148.87251
4.822 131.34182 148.64114
4.824 141.10897 148.99456
4.826 137.30453 149.4041
4.828 113.59266 149.87256
4.83 153.97098 150.40336
4.832 130.50739 151.00068
4.834 148.52907 151.66949
4.836 97.10441 152.41573
4.838 145.93265 153.24648
4.84 110.45208 154.17012
4.842 100.83672 155.19664
4.844 146.74861 156.33795
4.846 167.42648 157.60828
4.848 127.27651 159.02471
4.85 111.8089 160.60792
4.852 135.73381 162.38301
4.854 91.76827 164.38081
4.856 166.26868 166.63955
4.858 96.71514 169.2074
4.86 143.86525 172.14617
4.862 105.47142 175.53703
4.864 126.74076 179.48925
4.866 125.50071 184.15304
4.868 150.66143 189.73764
4.87 179.29332 196.53461
4.872 165.62946 204.94472
4.874 165.6492 215.50383
4.876 173.85289 228.9005
4.878 199.33021 245.97456
4.88 147.65701 267.68148
4.882 199.65815 294.99318
4.884 237.86953 328.66455
4.886 255.88325 368.72711
4.888 244.42475 413.52421
4.89 264.78855 458.40127
4.892 244.01596 495.26553
4.894 270.84802 515.28302
4.896 283.73862 514.41699
4.898 253.82838 495.98881
4.9 257.23027 466.8858
4.902 248.37186 432.94272
4.904 246.51795 397.97945
4.906 250.2801 364.62962
4.908 177.54371 334.79428
4.91 238.84962 309.61467
4.912 236.54344 289.44
4.914 231.92298 273.99201
4.916 150.46643 262.65733
4.918 232.91671 254.73537
4.92 199.67696 249.57989
4.922 224.30627 246.65595
4.924 164.63933 245.55013
4.926 240.93538 245.96
4.928 207.10828 247.67658
4.93 237.09611 250.56647
4.932 205.40862 254.55635
4.934 203.90892 259.62106
4.936 257.19842 265.7753
4.938 270.29024 273.06883
4.94 285.09357 281.58451
4.942 260.26641 291.43903
4.944 383.4838 302.78589
4.946 309.99875 315.55555
4.948 363.86224 330.5256
4.95 366.41022 347.7368
4.952 344.6658 367.57372
4.954 408.79878 390.52085
4.956 468.6594 417.19567
4.958 477.35686 448.58044
4.96 528.75097 485.37113
4.962 623.48722 529.18215
4.964 608.57985 581.98973
4.966 773.66432 646.54818
4.968 831.58034 726.69084
4.97 1038.34342 827.67313
4.972 1058.36086 956.49924
4.974 1377.79112 1122.13502
4.976 1554.06226 1335.47025
4.978 1920.38565 1608.83245
4.98 2231.75725 1954.6824
4.982 2644.8999 2382.64935
4.984 3217.5803 2893.12955
4.986 3861.15695 3464.8884
4.988 4603.27244 4036.83139
4.99 4671.12209 4497.08107
4.992 5292.38168 4711.23872
4.994 4879.92112 4601.5717
4.996 4704.93901 4208.55254
4.998 3747.35735 3657.80235
5 3232.51923 3075.545
5.002 2746.45246 2540.43551
5.004 2243.32553 2084.91846
5.006 1791.56225 1713.81075
5.008 1467.37613 1419.34002
5.01 1296.39146 1189.35324
5.012 1093.07466 1011.15863
5.014 950.03122 873.2319
5.016 723.23892 765.91086
5.018 693.14875 681.58729
5.02 536.09101 614.56254
5.022 527.21277 560.39627
5.024 483.44244 516.09516
5.026 459.74403 479.52906
5.028 418.16989 449.17573
5.03 324.8481 423.93532
5.032 334.02942 403.00409
5.034 332.26428 385.79258
5.036 273.2012 371.87458
5.038 317.1669 360.9572
5.04 379.08835 352.86632
5.042 278.17718 347.54512
5.044 313.24521 345.06549
5.046 253.52401 345.65362
5.048 338.78051 349.73018
5.05 336.59348 357.96321
5.052 323.14026 371.32692
5.054 398.36395 391.15287
5.056 411.03324 419.15364
5.058 434.4124 457.28457
5.06 475.82124 508.05055
5.062 572.87213 573.55888
5.064 723.82097 654.87511
5.066 811.68047 750.80597
5.068 898.75898 858.19439
5.07 1032.43919 961.9016
5.072 1178.6056 1038.72571
5.074 1111.12543 1063.72536
5.076 1114.60615 1026.44922
5.078 980.14959 939.52996
5.08 934.97026 828.56442
5.082 666.43354 716.53366
5.084 649.57336 614.95805
5.086 500.0674 529.05421
5.088 491.79269 459.05153
5.09 367.9823 403.26076
5.092 360.22807 359.36754
5.094 264.10189 325.03083
5.096 232.6163 298.15044
5.098 239.33107 276.97464
5.1 250.49401 260.11991
5.102 217.4755 246.53984
5.104 169.76647 235.46968
5.106 212.64311 226.36016
5.108 177.55345 218.82269
5.11 161.47753 212.58332
5.112 174.12553 207.44964
5.114 185.47271 203.28907
5.116 207.92042 200.01577
5.118 212.82878 197.58434
5.12 144.29055 195.98894
5.122 192.027 195.26727
5.124 195.7804 195.50896
5.126 150.16037 196.86779
5.128 184.09111 199.576
5.13 181.08688 203.95753
5.132 187.29156 210.43549
5.134 201.27947 219.52754
5.136 250.5378 231.82028
5.138 181.9359 247.90566
5.14 217.10168 268.23986
5.142 227.16486 292.84081
5.144 201.27626 320.70231
5.146 222.27135 348.92748
5.148 272.66443 372.17984
5.15 237.09341 383.89405
5.152 226.76196 379.82307
5.154 200.15569 361.08124
5.156 202.2236 333.21167
5.158 211.99415 302.50955
5.16 223.26748 273.36936
5.162 256.64201 247.89848
5.164 183.30812 226.65706
5.166 155.97207 209.42274
5.168 161.88305 195.65928
5.17 209.05069 184.75099
5.172 222.28368 176.11111
5.174 220.52367 169.22936
5.176 168.44057 163.6883
5.178 190.85049 159.16209
5.18 189.51766 155.40536
5.182 176.18801 152.2378
5.184 205.21682 149.52852
5.186 254.99517 147.18241
5.188 294.78909 145.12954
5.19 243.57034 143.31748
5.192 219.33194 141.70599
5.194 258.35982 140.26356
5.196 273.06112 138.965
5.198 258.18447 137.7899
5.2 271.97872 136.72154
5.202 255.0796 135.74607
5.204 253.52508 134.85194
5.206 244.1131 134.02944
5.208 255.19369 133.27039
5.21 284.67698 132.56781
5.212 222.21224 131.91576
5.214 227.79104 131.30914
5.216 224.76635 130.74354
5.218 204.08513 130.21515
5.22 207.45 129.72066
5.222 142.49389 129.25719
5.224 223.10106 128.82221
5.226 180.14175 128.4135
5.228 166.58122 128.02912
5.23 146.7205 127.66736
5.232 113.949 127.32672
5.234 180.5191 127.00586
5.236 159.17263 126.70363
5.238 146.3676 126.41901
5.24 145.63514 126.15109
5.242 155.63185 126.01789
5.244 148.24587 125.7816
5.246 166.58534 125.56004
5.248 151.23269 125.51172
5.25 122.69238 125.31885
5.252 169.73408 126.56219
5.254 138.28144 126.40133
5.256 174.21844 126.25385
5.258 167.06323 126.11978
5.26 145.16112 125.99925
5.262 142.99894 125.89251
5.264 142.72885 125.79994
5.266 127.99955 125.72209
5.268 107.10639 125.65968
5.27 111.17675 125.6136
5.272 134.88227 125.58504
5.274 112.2376 125.57544
5.276 142.03221 125.58661
5.278 146.41702 125.62081
5.28 133.617 125.68084
5.282 142.76861 125.77021
5.284 129.90139 125.89336
5.286 121.24135 126.056
5.288 126.69515 126.26556
5.29 154.8131 126.53192
5.292 107.33131 126.86843
5.294 107.78963 127.29339
5.296 121.01329 127.86754
5.298 143.59033 128.55349
5.3 119.88327 129.43205
5.302 130.68571 130.56145
5.304 143.54441 132.01382
5.306 126.45653 133.87393
5.308 172.93079 136.23448
5.31 208.08845 139.18467
5.312 201.71574 142.78464
5.314 164.97269 147.01167
5.316 181.98928 151.66114
5.318 219.92733 156.21504
5.32 202.93866 159.79403
5.322 167.86001 161.41583
5.324 168.26411 160.56952
5.326 222.08623 157.58161
5.328 156.0961 153.33872
5.33 204.05547 148.73488
5.332 131.75202 144.37098
5.334 191.37177 140.54454
5.336 134.07132 137.34615
5.338 156.0962 134.75292
5.34 135.98302 132.6912
5.342 167.68811 131.07189
5.344 171.57293 129.80808
5.346 166.66765 128.82321
5.348 160.17465 128.05389
5.35 127.4775 127.45006
5.352 149.31672 126.97349
5.354 140.98417 126.59573
5.356 164.39086 126.29587
5.358 178.08687 126.05861
5.36 155.44482 125.87268
5.362 150.46492 125.72967
5.364 127.87707 125.62315
5.366 166.74818 125.5482
5.368 147.04085 125.50092
5.37 139.12986 125.47821
5.372 148.52574 125.47761
5.374 171.08493 125.49712
5.376 154.53896 125.53513
5.378 152.34714 125.59037
5.38 174.47848 125.66179
5.382 162.39537 125.74859
5.384 118.60415 125.8501
5.386 156.68329 125.96586
5.388 167.21276 126.09551
5.39 192.8169 126.2388
5.392 103.97006 126.39559
5.394 141.33626 126.56583
5.396 148.7912 126.74955
5.398 142.53484 126.94684
5.4 164.13572 127.15789
5.402 151.36992 127.38292
5.404 168.83877 127.62224
5.406 132.48106 127.59461
5.408 143.14834 127.86495
5.41 162.05265 128.15083
5.412 188.99824 128.45279
5.414 175.9853 128.77145
5.416 151.33409 129.10747
5.418 143.14829 129.46159
5.42 152.24578 129.83463
5.422 156.64648 130.22747
5.424 174.84332 130.6411
5.426 147.42522 131.07655
5.428 169.70232 131.53496
5.43 136.44168 132.01759
5.432 160.78203 132.52578
5.434 92.96861 133.06102
5.436 153.93172 133.62488
5.438 155.34683 134.21912
5.44 177.69357 134.84562
5.442 155.95801 135.50644
5.444 170.77893 136.20384
5.446 142.06402 136.94024
5.448 103.20766 137.71834
5.45 174.97793 138.54106
5.452 122.27235 139.4116
5.454 210.22154 140.33348
5.456 152.38202 141.31055
5.458 177.12437 142.34708
5.46 151.45096 143.44898
5.462 153.02363 144.61894
5.464 134.20146 145.86393
5.466 164.77685 147.19028
5.468 196.71594 148.60504
5.47 174.05331 150.11606
5.472 175.64943 151.73212
5.474 159.01819 153.46297
5.476 148.24901 155.31962
5.478 186.64043 157.31444
5.48 215.68847 159.46134
5.482 183.23964 161.77611
5.484 145.63269 164.27661
5.486 223.31983 166.98321
5.488 193.17164 169.91916
5.49 193.02544 173.11109
5.492 165.62153 176.58968
5.494 168.48647 180.39033
5.496 195.77774 184.55411
5.498 183.22231 189.12887
5.5 206.83338 194.17061
5.502 215.68303 199.74521
5.504 244.80282 205.93057
5.506 250.26922 212.81937
5.508 259.48536 220.52265
5.51 248.17583 229.17448
5.512 308.57383 238.93836
5.514 280.84658 250.01614
5.516 346.19194 262.66068
5.518 328.91166 277.19406
5.52 337.5062 294.53443
5.522 375.86896 314.23099
5.524 448.47791 337.51289
5.526 445.47159 365.35344
5.528 475.07081 399.0432
5.53 550.28747 440.26779
5.532 645.49319 491.18225
5.534 697.72188 554.46016
5.536 768.97351 633.2955
5.538 847.70761 731.30726
5.54 1010.8069 852.24177
5.542 1170.22475 999.24567
5.544 1305.75742 1173.30119
5.546 1619.76881 1370.38089
5.548 1836.01473 1577.70189
5.55 2019.68158 1772.06858
5.552 2186.17026 1925.86059
5.554 2296.66247 2021.2401
5.556 2266.1938 2059.91457
5.558 2072.91466 2055.46576
5.56 2084.46564 2016.00128
5.562 1954.05505 1936.9007
5.564 1742.68069 1810.77688
5.566 1548.93385 1642.04015
5.568 1494.28264 1449.41515
5.57 1268.11943 1255.83757
5.572 1048.15487 1078.27705
5.574 1002.95301 924.8861
5.576 804.46486 797.68344
5.578 737.69546 693.8273
5.58 614.75439 610.48811
5.582 625.12754 544.15224
5.584 522.67982 491.57995
5.586 507.34941 449.98951
5.588 423.82445 417.10405
5.59 463.02851 391.12884
5.592 384.11271 370.69418
5.594 418.24377 354.78729
5.596 394.67295 342.68506
5.598 337.94282 333.8964
5.6 345.0828 328.11902
5.602 340.94963 325.21273
5.604 377.46313 325.18961
5.606 339.26964 328.21984
5.608 361.84306 334.65159
5.61 375.60951 345.04107
5.612 407.76448 360.18739
5.614 412.81378 381.16335
5.616 453.22538 409.3307
5.618 431.08894 446.32385
5.62 511.06196 493.9754
5.622 546.79306 554.12961
5.624 555.29427 628.16134
5.626 681.44207 716.35532
5.628 746.6937 815.88567
5.63 921.33547 918.66786
5.632 1001.8771 1009.42024
5.634 1205.13954 1067.67202
5.636 1132.5598 1076.3237
5.638 1107.7316 1032.28204
5.64 938.87222 948.70805
5.642 929.47295 846.23045
5.644 690.38796 742.52254
5.646 633.73336 648.04406
5.648 533.19509 567.07021
5.65 500.72175 500.19175
5.652 395.47151 446.25849
5.654 387.66117 403.48126
5.656 391.26503 369.97163
5.658 301.45929 343.98756
5.66 325.36567 324.03629
5.662 295.2397 308.90524
5.664 284.62989 297.65373
5.666 253.65259 289.58377
5.668 305.43004 284.20243
5.67 301.60128 281.18459
5.672 279.05125 280.34217
5.674 264.30569 281.60298
5.676 285.53225 285.00075
5.678 285.14548 290.67703
5.68 319.95613 298.89552
5.682 326.77474 310.06911
5.684 412.87923 324.80201
5.686 439.78475 343.92739
5.688 528.09997 368.57849
5.69 489.72373 400.22595
5.692 577.56047 440.71139
5.694 658.6374 492.24141
5.696 791.80153 557.31671
5.698 818.23264 638.54103
5.7 975.17634 738.18749
5.702 1107.32991 857.26771
5.704 1253.02345 993.68953
5.706 1426.04663 1139.19406
5.708 1620.15839 1275.93862
5.71 1771.46175 1376.51628
5.712 1784.7131 1412.97565
5.714 1800.12995 1373.1683
5.716 1573.0922 1269.59361
5.718 1431.97909 1130.32452
5.72 1145.13056 982.66037
5.722 1013.35877 844.25535
5.724 815.70872 723.21137
5.726 690.70385 621.51813
5.728 572.55391 538.10662
5.73 503.81849 470.668
5.732 484.44653 416.57224
5.734 333.38321 373.29453
5.736 339.13507 338.6023
5.738 305.16335 310.62345
5.74 307.04215 287.85024
5.742 252.23799 269.1065
5.744 239.78346 253.49652
5.746 194.27361 240.34856
5.748 219.5338 229.16164
5.75 214.48867 219.56157
5.752 242.47004 211.26619
5.754 174.02014 204.06009
5.756 194.46173 197.77694
5.758 219.28551 192.2874
5.76 205.21967 187.49115
5.762 182.99054 183.3117
5.764 142.61609 179.69295
5.766 201.08047 176.59701
5.768 160.01322 174.00254
5.77 172.02825 171.90314
5.772 131.28802 170.30533
5.774 141.52039 169.22525
5.776 219.98779 168.68253
5.778 216.5834 168.68833
5.78 150.01873 169.22175
5.782 210.64347 170.18799
5.784 178.42647 171.35925
5.786 216.15833 172.33093
5.788 185.20068 172.57066
5.79 155.92607 171.6226
5.792 140.43618 169.37094
5.794 186.09463 166.11732
5.796 184.72993 162.38089
5.798 219.87538 158.62932
5.8 162.21233 155.15166
5.802 186.26883 152.07262
5.804 207.27833 149.41439
5.806 218.72771 147.14862
5.808 170.30591 145.22709
5.81 164.13923 143.59713
5.812 185.09108 142.20884
5.814 178.9056 141.0182
5.816 177.2686 139.95885
5.818 129.2354 139.05943
5.82 172.46787 138.2667
5.822 125.91526 137.56217
5.824 173.2237 136.92529
5.826 150.47529 136.35781
5.828 167.38701 135.84491
5.83 172.78519 135.37752
5.832 164.77816 134.95512
5.834 162.90617 134.57095
5.836 166.11918 134.22155
5.838 142.30184 133.90376
5.84 169.76451 133.61498
5.842 149.70214 133.35304
5.844 149.20925 133.11603
5.846 121.62342 132.90232
5.848 139.06373 132.71047
5.85 163.06263 132.53923
5.852 137.13331 132.3875
5.854 144.75664 132.25429
5.856 177.75125 132.13877
5.858 190.98162 132.04016
5.86 94.54068 131.9578
5.862 146.66328 131.89109
5.864 133.58741 131.83952
5.866 147.638 131.80263
5.868 172.11932 131.78001
5.87 156.0779 131.77131
5.872 127.99205 131.77623
5.874 143.3234 131.79451
5.876 127.46825 131.82593
5.878 174.01236 131.8703
5.88 153.64284 131.92749
5.882 121.19769 132.46169
5.884 151.08638 132.54563
5.886 120.41244 132.64215
5.888 139.60618 132.75123
5.89 172.5821 132.87287
5.892 148.44468 133.00712
5.894 150.76181 133.15405
5.896 155.89777 133.31375
5.898 181.77152 133.48634
5.9 157.55869 133.67199
5.902 127.35785 133.87086
5.904 134.86221 134.08318
5.906 153.50421 134.30918
5.908 167.47941 134.54915
5.91 167.57222 134.80337
5.912 160.78875 135.0722
5.914 181.25784 135.356
5.916 131.23441 135.6552
5.918 110.12186 135.97023
5.92 150.77064 136.30159
5.922 143.56438 136.64983
5.924 149.4493 137.01551
5.926 179.58967 137.39414
5.928 148.86747 137.7967
5.93 158.62856 137.76563
5.932 156.1089 138.20997
5.934 108.16045 138.79071
5.936 168.23202 139.27875
5.938 174.90098 139.78997
5.94 159.82941 140.32549
5.942 121.8064 140.88653
5.944 148.08353 141.47441
5.946 137.7087 142.09058
5.948 125.93395 142.73661
5.95 144.35611 143.41421
5.952 143.39638 144.12529
5.954 169.18331 144.87189
5.956 119.35069 145.65627
5.958 178.36889 146.4809
5.96 169.33385 147.34853
5.962 140.53852 148.26223
5.964 190.85547 149.22535
5.966 174.01043 150.2417
5.968 162.84205 151.31552
5.97 162.85582 152.45161
5.972 160.3042 153.65544
5.974 148.04352 154.93334
5.976 150.421 156.29265
5.978 154.81211 157.74204
5.98 184.49142 159.29184
5.982 144.26665 160.95448
5.984 153.151 162.74494
5.986 157.12401 164.68125
5.988 168.04355 166.78585
5.99 167.08838 169.08346
5.992 186.24505 171.60317
5.994 181.68917 174.37748
5.996 189.42013 177.44072
5.998 170.55445 180.8255
6 186.02934 184.55509
6.002 205.09419 188.62875
6.004 196.12731 192.99863
6.006 152.17624 197.54613
6.008 225.2307 202.08596
6.01 213.81414 206.43487
6.012 245.01306 210.53094
6.014 183.91949 214.50316
6.016 241.48038 218.61706
6.018 216.06537 223.15855
6.02 218.21195 228.36011
6.022 173.74043 234.39338
6.024 261.06877 241.30639
6.026 246.7621 249.40637
6.028 248.02637 258.79137
6.03 259.36601 269.55968
6.032 264.70468 281.98185
6.034 317.99519 296.35754
6.036 303.02486 313.08132
6.038 354.95464 332.67607
6.04 343.39379 355.83595
6.042 405.45309 383.47909
6.044 423.25498 416.80739
6.046 568.29424 457.36782
6.048 528.68554 507.10534
6.05 592.67981 568.39383
6.052 731.84179 644.02491
6.054 789.14562 737.12156
6.056 986.54605 850.90944
6.058 1027.47074 988.20373
6.06 1295.61186 1150.33518
6.062 1499.23212 1335.09768
6.064 1774.37968 1533.43467
6.066 2008.20623 1725.69553
6.068 2330.92288 1880.91366
6.07 2553.74132 1964.41529
6.072 2492.91424 1953.96562
6.074 2334.20616 1853.08446
6.076 2074.07656 1688.63672
6.078 1804.44946 1495.38643
6.08 1543.26824 1301.68302
6.082 1416.2928 1124.35667
6.084 1093.29453 970.54363
6.086 1023.5664 841.42672
6.088 797.00177 735.23306
6.09 739.48324 649.01089
6.092 678.22143 579.54519
6.094 617.63791 523.79
6.096 508.03114 479.05729
6.098 475.71527 443.0826
6.1 412.27129 414.02448
6.102 392.68262 390.42732
6.104 404.71343 371.16559
6.106 375.3438 355.38259
6.108 321.85973 342.43226
6.11 320.07385 331.82926
6.112 345.87031 323.20907
6.114 345.1634 316.27381
6.116 321.63489 310.86753
6.118 304.45915 306.81546
6.12 340.00762 304.01048
6.122 297.15187 302.45367
6.124 284.13767 301.95787
6.126 320.02468 302.57651
6.128 299.60806 304.30612
6.13 277.20939 307.76598
6.132 267.36683 311.70139
6.134 278.38342 316.64684
6.136 320.67055 322.40263
6.138 272.14481 328.59431
6.14 312.93418 334.69233
6.142 303.65644 340.19079
6.144 300.92781 344.89572
6.146 264.73786 349.07564
6.148 396.53579 353.31083
6.15 304.34805 358.20631
6.152 326.10724 364.21547
6.154 314.69212 371.62274
6.156 371.95214 380.60118
6.158 388.00817 391.2737
6.16 393.2484 403.75543
6.162 356.75531 418.17928
6.164 389.98312 434.71188
6.166 425.19148 453.5655
6.168 377.7159 475.0394
6.17 469.12318 499.41253
6.172 536.92991 527.13974
6.174 534.07811 558.75366
6.176 443.76443 594.92494
6.178 605.27334 636.50477
6.18 629.90549 684.58429
6.182 705.62885 740.5798
6.184 713.67268 806.32421
6.186 821.13088 884.22687
6.188 931.56345 977.41891
6.19 986.70158 1089.93404
6.192 1201.40593 1226.88126
6.194 1382.59279 1394.58198
6.196 1651.1664 1600.62509
6.198 1771.25612 1853.76678
6.2 2273.49336 2163.54495
6.202 2605.48752 2539.3568
6.204 3034.4043 2988.52931
6.206 3523.06361 3512.63005
6.208 4504.43823 4101.17364
6.21 5155.47747 4722.67857
6.212 5709.73733 5315.9357
6.214 6602.60291 5789.95279
6.216 7274.97951 6044.78577
6.218 7346.15031 6014.32437
6.22 6773.17984 5704.34004
6.222 6145.47517 5190.48672
6.224 5370.70432 4577.10828
6.226 4428.70318 3953.72553
6.228 3635.90324 3376.25147
6.23 2944.18722 2870.15308
6.232 2516.43941 2441.26047
6.234 2116.7332 2085.19862
6.236 1818.19099 1793.28451
6.238 1456.88409 1555.65268
6.24 1304.46364 1362.76361
6.242 1085.21626 1206.07675
6.244 1046.14745 1078.30338
6.246 819.10947 973.44178
6.248 800.22623 886.67165
6.25 710.52716 814.21793
6.252 697.51076 753.16401
6.254 616.69105 701.27505
6.256 591.00386 656.84078
6.258 522.29127 618.54559
6.26 542.86753 585.36718
6.262 536.52787 556.50068
6.264 506.79934 531.30354
6.266 502.07064 509.25593
6.268 503.44599 489.93244
6.27 436.56876 472.98164
6.272 427.54585 458.11095
6.274 428.02651 445.07538
6.276 434.58976 433.66877
6.278 429.40695 423.82139
6.28 474.53904 415.17736
6.282 485.18048 407.71563
6.284 482.85819 401.32993
6.286 516.82558 395.92999
6.288 519.18486 391.43919
6.29 539.47023 387.79272
6.292 572.29622 384.93598
6.294 619.54319 382.82335
6.296 590.39965 381.41706
6.298 646.33532 380.68644
6.3 678.20244 380.60714
6.302 773.50864 381.1606
6.304 754.76584 382.33363
6.306 781.56824 384.11804
6.308 765.78624 386.51044
6.31 853.37161 389.51449
6.312 823.29525 393.13288
6.314 777.27846 397.37217
6.316 843.49177 402.39696
6.318 943.55164 407.93807
6.32 934.54787 414.16226
6.322 914.08391 421.10069
6.324 912.41216 428.78488
6.326 864.91166 437.25538
6.328 855.43692 446.56019
6.33 852.56378 456.75323
6.332 905.52241 467.89622
6.334 906.03119 480.05951
6.336 773.89901 493.32318
6.338 832.36723 507.77829
6.34 844.95395 523.52836
6.342 829.26075 540.69115
6.344 752.95551 559.40071
6.346 832.1965 579.80991
6.348 773.48824 602.0934
6.35 775.58755 626.45111
6.352 826.76938 653.11255
6.354 802.79078 682.34195
6.356 861.96041 714.44447
6.358 829.81149 749.77382
6.36 950.44624 788.74164
6.362 903.00139 831.82917
6.364 942.94767 879.60181
6.366 927.75651 932.72788
6.368 1046.65379 992.00257
6.37 1147.41033 1058.37925
6.372 1165.47386 1133.01085
6.374 1261.45866 1217.30462
6.376 1432.21805 1312.99485
6.378 1513.4546 1422.23908
6.38 1654.86055 1547.74423
6.382 1790.82883 1692.92979
6.384 1952.23864 1862.13458
6.386 2163.92729 2060.87137
6.388 2326.51737 2296.12727
6.39 2645.07768 2576.69432
6.392 3089.00822 2913.48898
6.394 3457.20299 3319.77261
6.396 3858.14509 3811.10811
6.398 4479.74972 4404.78189
6.4 5219.44248 5118.33656
6.402 5662.14146 5966.98843
6.404 6726.63106 6960.37627
6.406 7835.56859 8100.20679
6.408 9045.77724 9379.97644
6.410 10032.69882 10783.13787
6.412 11920.07431 12270.57739
6.414 14068.18893 13754.39645
6.416 15031.03296 15074.20701
6.418 16990.43171 16006.91739
6.420 18007.03558 16333.50637
6.422 18597.41337 15944.23562
6.424 16788.88957 14907.21084
6.426 15551.26509 13435.20298
6.428 13035.70142 11780.49156
6.430 11267.32367 10144.64787
6.432 8962.06192 8647.77589
6.434 7727.80979 7341.38071
6.436 6550.44797 6233.88663
6.438 5445.06885 5311.66184
6.44 4592.00795 4552.01725
6.442 3939.21655 3930.11121
6.444 3533.10526 3422.28184
6.446 2918.26707 3007.51263
6.448 2599.44809 2667.95333
6.45 2265.70841 2388.94948
6.452 2183.03534 2158.80686
6.454 1906.91236 1968.41818
6.456 1717.53299 1810.83351
6.458 1658.66552 1680.82543
6.46 1422.52056 1574.47214
6.462 1326.691 1488.77634
6.464 1260.1538 1421.11882
6.466 1189.47999 1368.87799
6.468 1128.21237 1328.65115
6.47 1144.24036 1295.61662
6.472 987.5997 1263.38355
6.474 1010.0704 1225.08757
6.476 971.6146 1175.79159
6.478 895.75435 1114.69811
6.48 778.26001 1045.19847
6.482 810.09108 972.68189
6.484 691.01383 902.0325
6.486 617.17474 836.39085
6.488 631.03863 777.18074
6.49 682.21347 724.65997
6.492 547.06971 678.45727
6.494 555.02366 637.92988
6.496 536.21392 602.35462
6.498 528.94643 571.03249
6.5 489.52822 543.32688
6.502 481.45337 518.6815
6.504 445.56242 496.62317
6.506 425.05907 476.75729
6.508 400.17644 458.75941
6.51 387.4521 442.36502
6.512 431.57125 427.35915
6.514 407.21657 413.56663
6.516 400.1884 400.84374
6.518 368.50985 389.07139
6.52 371.67703 378.14971
6.522 342.79329 367.994
6.524 353.86677 358.53155
6.526 355.52869 349.69945
6.528 345.94751 341.44274
6.53 293.02386 333.71314
6.532 328.93691 326.46795
6.534 302.05065 319.66929
6.536 313.7143 313.28336
6.538 329.60355 307.27994
6.54 306.99574 301.64525
6.542 271.20122 296.32819
6.544 286.70384 291.32004
6.546 285.79255 286.60086
6.548 291.24058 282.1526
6.55 267.51103 277.95885
6.552 260.76684 274.0047
6.554 276.22942 270.27656
6.556 256.48221 266.76206
6.558 248.68056 263.4499
6.56 261.62083 260.32978
6.562 246.24153 257.39226
6.564 242.06532 254.62876
6.566 255.83703 252.03142
6.568 251.81956 249.59307
6.57 312.27435 247.30719
6.572 238.66112 245.16782
6.574 226.99284 243.16957
6.576 226.17863 241.30764
6.578 239.24531 239.5775
6.58 218.58063 237.97519
6.582 237.96718 236.37266
6.584 256.10482 235.01626
6.586 230.44775 233.77824
6.588 263.51347 232.65624
6.59 202.49218 231.64822
6.592 223.11109 230.7525
6.594 242.38675 229.85887
6.596 230.13605 229.18452
6.598 225.87756 228.69664
6.6 256.3834 228.24079
6.602 234.8453 227.89392
6.604 263.00053 227.65639
6.606 207.02092 227.52889
6.608 250.09739 227.51249
6.61 230.63894 227.60862
6.612 218.93593 227.81912
6.614 213.1413 228.14623
6.616 179.97966 228.59264
6.618 218.11844 229.16152
6.62 232.23329 229.85654
6.622 221.88584 230.68194
6.624 199.66671 231.6427
6.626 200.05324 232.7441
6.628 185.41504 233.99258
6.63 236.58714 235.39533
6.632 207.29893 236.96055
6.634 233.09756 238.73458
6.636 232.58249 240.65449
6.638 227.1696 242.78402
6.64 230.66797 245.10886
6.642 224.99414 247.66026
6.644 209.45468 250.45789
6.646 241.18374 253.52458
6.648 276.24669 256.88673
6.65 214.30936 260.57455
6.652 243.45851 264.62218
6.654 245.73089 269.0673
6.656 263.24873 273.95014
6.658 281.76966 279.31077
6.66 245.92083 285.1837
6.662 281.76446 291.58764
6.664 264.61316 298.50966
6.666 284.49813 305.88703
6.668 266.35003 313.60161
6.67 292.2135 321.50967
6.672 260.63433 329.50551
6.674 307.43377 337.61466
6.676 289.07239 346.01502
6.678 331.85394 354.88994
6.68 373.45587 364.70528
6.682 367.74122 375.6154
6.684 331.32211 387.82073
6.686 325.54618 401.49676
6.688 342.25693 416.88133
6.69 351.52421 434.03955
6.692 397.49325 453.25919
6.694 418.00458 474.80838
6.696 441.81021 499.01122
6.698 452.87898 526.2629
6.7 508.13136 557.04947
6.702 475.0582 591.97442
6.704 537.7794 631.7943
6.706 578.48125 677.46621
6.708 645.36977 730.20963
6.71 635.23972 791.58429
6.712 690.26532 863.58381
6.714 884.51443 948.74196
6.716 981.66795 1050.24402
6.718 1047.23796 1172.03139
6.72 1161.23222 1318.88138
6.722 1418.36959 1496.43544
6.724 1588.85325 1711.1312
6.726 1783.52232 1970.22578
6.728 2177.73328 2280.10163
6.73 2615.66882 2646.61165
6.732 2879.51274 3071.45386
6.734 3453.80075 3547.95914
6.736 4169.23404 4054.43056
6.738 4706.53072 4547.17694
6.74 5250.27737 4959.26954
6.742 5754.996 5213.8358
6.744 6176.07541 5253.6668
6.746 5505.9199 5070.76249
6.748 5157.74597 4711.02676
6.75 4578.26051 4249.57234
6.752 4150.97663 3758.47676
6.754 3324.53162 3288.37867
6.756 2925.97459 2866.60785
6.758 2506.38303 2503.42985
6.76 2317.53744 2199.16911
6.762 1903.22163 1949.2944
6.764 1772.14488 1747.42621
6.766 1596.66061 1586.78586
6.768 1484.67331 1461.47138
6.77 1324.63413 1366.04456
6.772 1283.30389 1296.17899
6.774 1271.8811 1248.56751
6.776 1131.52654 1220.90782
6.778 1102.63603 1211.87068
6.78 1158.89906 1221.07057
6.782 1191.20185 1249.04961
6.784 1174.74175 1297.27731
6.786 1312.08627 1368.16032
6.788 1390.00279 1465.04842
6.79 1564.19983 1592.21357
6.792 1698.8947 1754.76396
6.794 1877.69393 1958.42321
6.796 2157.77841 2209.03769
6.798 2495.90606 2511.54786
6.8 2864.77116 2867.96929
6.802 3316.00502 3273.77157
6.804 3855.07283 3712.29479
6.806 4362.5396 4148.31267
6.808 4793.11103 4525.2066
6.81 5389.0781 4773.56428
6.812 5381.59683 4835.17603
6.814 5476.84741 4692.09459
6.816 5026.04635 4376.9798
6.818 4498.08453 3954.80495
6.82 3735.25866 3493.2241
6.822 3215.38914 3042.33801
6.824 2639.50377 2630.62706
6.826 2368.64684 2269.82653
6.828 1807.89127 1961.49302
6.83 1637.56133 1702.0054
6.832 1363.16206 1485.59411
6.834 1149.01523 1305.95583
6.836 1022.09837 1157.0437
6.838 908.49451 1033.4223
6.84 779.83676 930.39952
6.842 698.38781 844.04212
6.844 622.78009 771.12798
6.846 534.32949 709.06515
6.848 517.83585 655.80415
6.85 460.86195 609.71021
6.852 463.03483 569.52061
6.854 399.81398 534.23658
6.856 389.12521 503.06805
6.858 309.9029 475.38827
6.86 369.46865 450.67969
6.862 298.75591 428.5304
6.864 306.62536 408.59694
6.866 292.88697 390.59298
6.868 295.80614 374.27781
6.87 299.00962 359.44762
6.872 255.71206 345.92887
6.874 294.20065 333.57295
6.876 251.51405 322.2521
6.878 240.37513 311.85647
6.88 218.21927 302.28998
6.882 244.71148 293.46953
6.884 166.65322 285.32276
6.886 217.26344 277.78642
6.888 229.12991 270.80523
6.89 191.2939 264.33077
6.892 249.89132 258.32066
6.894 264.44928 252.73788
6.896 228.98874 247.55025
6.898 199.17643 242.72996
6.9 186.54673 238.25339
6.902 198.64437 234.10086
6.904 242.43492 230.25671
6.906 208.11339 226.70935
6.908 206.71823 223.45153
6.91 217.86616 220.48064
6.912 208.68551 217.79912
6.914 194.31535 215.41482
6.916 168.22138 213.34124
6.918 200.47918 211.59759
6.92 225.60543 210.20833
6.922 248.12096 209.20186
6.924 233.98235 208.60755
6.926 263.49768 208.44936
6.928 280.67293 208.73354
6.93 300.51723 209.42673
6.932 346.56255 210.42228
6.934 326.90268 211.50134
6.936 322.40071 212.31473
6.938 304.77893 212.43185
6.94 292.65483 211.4837
6.942 327.6964 209.33968
6.944 380.90141 206.17993
6.946 347.78136 202.39491
6.948 298.1525 198.40385
6.95 305.09537 194.52671
6.952 282.67653 190.95192
6.954 266.27448 187.76264
6.956 260.78539 184.97659
6.958 254.9225 182.57783
6.96 187.08208 180.53659
6.962 184.60551 178.82012
6.964 223.77386 177.39817
6.966 213.03081 176.24534
6.968 170.84835 175.34186
6.97 189.17159 174.68334
6.972 204.68004 174.23813
6.974 170.62938 174.00542
6.976 170.65222 173.96851
6.978 191.53863 174.09545
6.98 157.7451 174.32748
6.982 190.56509 174.56939
6.984 190.79642 174.69446
6.986 173.24617 174.58197
6.988 210.06961 174.15195
6.99 184.60621 173.40112
6.992 198.04306 172.42961
6.994 199.40038 171.36156
6.996 162.70549 170.30826
6.998 174.70464 169.34512
7 186.77111 168.5116
7.002 129.81434 167.82148
7.004 124.62928 167.27359
7.006 156.63941 166.85949
7.008 169.60618 166.56797
7.01 136.61796 166.3875
7.012 146.25756 166.30736
7.014 146.77715 166.31814
7.016 156.31604 166.41197
7.018 178.20168 166.58246
7.02 148.96254 166.82462
7.022 146.36645 167.13474
7.024 136.97753 167.51016
7.026 123.48179 167.94916
7.028 140.39908 168.45081
7.03 163.949 169.01479
7.032 124.30104 169.64133
7.034 144.87187 170.33114
7.036 153.2189 171.08533
7.038 106.99643 171.90536
7.04 158.59772 172.79305
7.042 135.6564 173.75057
7.044 150.32946 174.78037
7.046 141.635 175.88527
7.048 145.87325 177.06842
7.05 137.34563 178.33331
7.052 138.90014 179.68381
7.054 152.40848 181.12419
7.056 138.21571 182.65912
7.058 95.57639 184.29375
7.06 125.8294 186.03372
7.062 189.17724 187.88518
7.064 169.90027 189.85489
7.066 175.75113 191.95024
7.068 209.60543 194.17934
7.07 176.92522 196.55107
7.072 169.43141 199.07518
7.074 194.49137 201.76235
7.076 164.73641 204.62436
7.078 157.69543 207.67416
7.08 144.70389 210.92601
7.082 155.51682 214.39569
7.084 198.94971 218.10061
7.086 159.00643 222.06009
7.088 158.00172 226.29556
7.09 199.99383 230.83082
7.092 175.18537 235.69243
7.094 172.2558 240.91002
7.096 155.85025 246.51676
7.098 182.43804 252.54985
7.1 160.31596 259.05116
7.102 197.54309 266.06784
7.104 196.21349 273.65325
7.106 213.49767 281.86786
7.108 196.52198 290.78043
7.11 238.58428 300.46943
7.112 249.06451 311.02465
7.114 240.39591 322.59419
7.116 248.98495 335.20595
7.118 243.09572 349.04461
7.12 255.98829 364.269
7.122 269.41247 381.06596
7.124 234.82339 399.65502
7.126 275.7739 420.29575
7.128 286.8026 443.29744
7.13 349.56779 469.03178
7.132 324.03427 497.94982
7.134 380.02584 530.60437
7.136 418.34408 567.67971
7.138 408.87775 610.03001
7.14 449.1041 658.72803
7.142 545.69474 715.12454
7.144 580.6547 780.91796
7.146 616.25298 858.23129
7.148 689.97402 949.69155
7.15 851.36708 1058.50344
7.152 901.72469 1188.5056
7.154 1052.50365 1344.19157
7.156 1208.79539 1530.66491
7.158 1517.23888 1753.47069
7.16 1666.72281 2018.18943
7.162 2011.75438 2329.57925
7.164 2272.53337 2689.90513
7.166 2657.6931 3095.97127
7.168 3042.98016 3534.53354
7.17 3623.33104 3976.78725
7.172 4121.21586 4375.07973
7.174 4664.3694 4667.8766
7.176 4889.18757 4797.62351
7.178 4865.34997 4735.78716
7.18 4705.2042 4497.58956
7.182 4103.88085 4133.76316
7.184 3570.48453 3706.81326
7.186 2999.71853 3269.69106
7.188 2730.58086 2857.68103
7.19 2272.39491 2488.54588
7.192 1865.56848 2168.42008
7.194 1610.34228 1896.63463
7.196 1436.20505 1669.18882
7.198 1224.52905 1480.8305
7.2 1083.05946 1326.13798
7.202 945.43892 1200.06622
7.204 887.06773 1098.19412
7.206 864.38329 1016.81906
7.208 738.69358 952.97174
7.21 763.62402 904.38839
7.212 692.61835 869.46045
7.214 771.63944 847.17294
7.216 635.05764 837.03797
7.218 753.91776 839.02439
7.22 744.46992 853.47905
7.222 802.83253 881.02528
7.224 791.54523 922.40797
7.226 926.68765 978.22782
7.228 962.99225 1048.4722
7.23 1028.14435 1131.72389
7.232 1149.15097 1223.98451
7.234 1276.60766 1317.32675
7.236 1442.94152 1399.21817
7.238 1460.96911 1453.70908
7.24 1664.42631 1467.09934
7.242 1596.69907 1433.73162
7.244 1686.28223 1358.96351
7.246 1423.69434 1256.21409
7.248 1330.29037 1140.79045
7.25 1175.8987 1025.06326
7.252 1071.06264 916.82469
7.254 860.79651 819.87984
7.256 873.01116 735.36024
7.258 767.55205 662.89178
7.26 648.96661 601.38302
7.262 582.57796 549.46825
7.264 495.61408 505.76545
7.266 516.35423 468.97803
7.268 428.48167 437.96036
7.27 346.84866 411.79646
7.272 350.8896 389.49263
7.274 378.136 370.43822
7.276 342.14499 354.07213
7.278 323.11976 339.94309
7.28 310.13302 327.6909
7.282 288.62255 317.02919
7.284 281.84635 307.73035
7.286 282.43797 299.61317
7.288 251.47831 292.53283
7.29 273.45521 286.37328
7.292 213.91737 281.04135
7.294 250.46415 276.46253
7.296 231.60288 272.57776
7.298 249.09398 269.34122
7.3 229.73203 266.71878
7.302 255.74688 264.68694
7.304 214.04366 263.23253
7.306 266.43686 262.35256
7.308 225.52676 262.05479
7.31 263.13706 262.35879
7.312 253.80923 263.29763
7.314 231.0708 264.92037
7.316 212.85758 267.29532
7.318 270.94709 270.51428
7.32 203.61513 274.69755
7.322 244.77049 279.99966
7.324 295.03627 286.61551
7.326 242.48406 294.78627
7.328 289.27348 304.80434
7.33 318.19623 317.0162
7.332 284.59738 331.82105
7.334 276.59817 349.66189
7.336 300.64703 371.00173
7.338 342.9261 396.27217
7.34 433.52891 425.77412
7.342 357.31878 459.47975
7.344 352.28456 496.74587
7.346 424.26132 535.88842
7.348 471.10857 573.76977
7.35 535.0131 605.92867
7.352 593.32133 627.15109
7.354 571.20946 632.91643
7.356 528.97371 623.28711
7.358 573.81454 600.22724
7.36 553.8184 568.524
7.362 508.48337 533.26881
7.364 501.68674 498.44221
7.366 517.59127 466.49954
7.368 503.66316 438.61478
7.37 489.59093 415.11753
7.372 529.39127 395.86815
7.374 496.60665 380.50682
7.376 510.21949 368.59715
7.378 469.66673 359.70174
7.38 513.46507 353.41879
7.382 464.64033 349.39814
7.384 443.26452 347.34645
7.386 480.19431 347.02669
7.388 531.98176 348.25459
7.39 478.24187 350.89357
7.392 481.37861 354.84918
7.394 499.21711 360.06344
7.396 487.88353 366.5097
7.398 468.82613 374.18812
7.4 458.36334 383.12203
7.402 489.4258 393.35558
7.404 455.99391 404.95297
7.406 477.00382 417.99942
7.408 512.03985 432.60003
7.41 497.75696 448.87652
7.412 507.53725 466.9592
7.414 517.49301 486.97796
7.416 526.22806 509.06213
7.418 547.86468 533.36152
7.42 516.89625 560.09386
7.422 567.08337 589.60222
7.424 606.85841 622.38975
7.426 620.04527 659.11547
7.428 617.54902 700.57241
7.43 672.0078 747.68223
7.432 727.05624 801.52188
7.434 749.79161 863.37313
7.436 867.66754 934.79473
7.438 913.81931 1017.69686
7.44 1044.45298 1114.4245
7.442 1121.05748 1227.8417
7.444 1200.59017 1361.40975
7.446 1377.40695 1519.24414
7.448 1514.15523 1706.12267
7.45 1631.5384 1927.39783
7.452 1927.06555 2188.73923
7.454 2095.93754 2495.60655
7.456 2501.76289 2852.36017
7.458 2742.61498 3261.01927
7.46 3252.58373 3719.91362
7.462 3640.17523 4222.63281
7.464 4090.75077 4757.28842
7.466 4704.07096 5304.77198
7.468 5176.5044 5834.45108
7.47 6031.34029 6298.99901
7.472 5968.32012 6635.53145
7.474 6890.145 6780.64391
7.476 6399.34203 6696.34314
7.478 6831.0521 6390.32211
7.48 5646.55541 5914.14511
7.482 5578.92867 5340.88044
7.484 4568.56538 4739.43898
7.486 4367.28762 4159.76903
7.488 3263.36751 3630.64575
7.49 3143.53315 3164.36013
7.492 2535.74602 2762.79089
7.494 2281.20714 2422.23533
7.496 1921.0761 2136.51939
7.498 1692.27019 1898.76188
7.5 1473.12023 1702.28571
7.502 1274.45569 1541.04065
7.504 1220.53531 1409.75972
7.506 1074.60584 1303.95929
7.508 1065.48279 1219.83241
7.51 903.78108 1154.04824
7.512 928.55553 1103.4541
7.514 826.72119 1064.7014
7.516 834.29497 1033.89441
7.518 751.30939 1006.49665
7.52 772.738 977.80182
7.522 729.13129 944.03884
7.524 723.66225 903.57858
7.526 671.51507 857.32077
7.528 637.32513 807.86966
7.53 643.05586 758.12242
7.532 515.92456 710.21194
7.534 498.06153 665.20859
7.536 486.13697 623.39654
7.538 447.57638 584.73241
7.54 455.01647 549.16899
7.542 392.52716 516.73391
7.544 420.40903 487.45427
7.546 389.74992 461.27333
7.548 358.10694 438.02847
7.55 329.81947 417.47839
7.552 366.99731 399.34491
7.554 334.43098 383.34787
7.556 336.80502 369.22457
7.558 286.32532 356.74299
7.56 296.76908 345.70289
7.562 320.96895 335.93541
7.564 309.88386 327.30041
7.566 280.4162 319.68307
7.568 268.0271 312.99127
7.57 314.59051 307.15075
7.572 252.25612 302.10232
7.574 283.75719 297.80067
7.576 282.12421 294.21014
7.578 272.58138 291.18269
7.58 231.64986 288.92493
7.582 280.90739 287.28107
7.584 273.74889 286.19754
7.586 248.37714 285.43958
7.588 267.1925 285.22959
7.59 247.26361 285.31927
7.592 296.4686 284.23046
7.594 306.59622 284.81877
7.596 334.12161 285.75404
7.598 283.04004 287.17566
7.6 313.21792 289.23636
7.602 305.06325 292.07913
7.604 331.30787 295.83303
7.606 292.95553 300.62176
7.608 377.60058 306.57672
7.61 334.59303 313.85039
7.612 360.13466 322.62906
7.614 373.01359 333.14513
7.616 325.93745 345.69132
7.618 401.90878 360.62852
7.62 354.29202 378.40812
7.622 430.04195 399.5802
7.624 429.49608 424.80719
7.626 495.59986 454.87252
7.628 416.47367 490.68243
7.63 529.57261 533.25492
7.632 604.32717 583.68198
7.634 670.41292 643.04909
7.636 619.95157 712.26508
7.638 745.95228 791.74773
7.64 816.44506 880.88795
7.642 869.366 977.25266
7.644 948.48196 1075.64743
7.646 1053.19987 1167.51628
7.648 1216.10636 1241.57127
7.65 1192.38415 1286.43819
7.652 1141.49303 1294.81785
7.654 1142.46267 1266.83286
7.656 1176.83508 1209.98965
7.658 1044.46137 1136.08151
7.66 919.07338 1056.79731
7.662 919.24959 981.17523
7.664 820.3087 915.00079
7.666 855.74281 861.37497
7.668 713.20933 821.6885
7.67 767.86931 796.41651
7.672 707.38712 785.70716
7.674 764.76916 789.6808
7.676 705.63461 808.59635
7.678 819.42471 842.89724
7.68 814.77717 893.15676
7.682 899.26445 959.90049
7.684 951.06076 1043.24432
7.686 1043.49987 1142.25706
7.688 1262.22423 1253.97224
7.69 1362.78929 1372.1241
7.692 1543.41555 1486.07619
7.694 1612.70876 1580.99133
7.696 1828.28255 1640.49092
7.698 1832.78553 1651.87195
7.7 1808.39621 1611.42652
7.702 1695.64289 1526.09373
7.704 1566.52923 1410.10037
7.706 1350.96296 1279.25362
7.708 1123.62808 1146.57111
7.71 1004.87306 1020.68622
7.712 908.36012 906.25421
7.714 759.89923 805.08891
7.716 677.70419 717.25677
7.718 585.8381 641.87799
7.72 484.95871 577.63974
7.722 451.09045 523.09778
7.724 448.13278 476.8412
7.726 386.02481 437.57481
7.728 397.27497 404.15421
7.73 321.57111 375.59464
7.732 309.19969 351.06516
7.734 270.27654 329.87534
7.736 250.42125 311.45808
7.738 230.83931 295.35144
7.74 257.05488 281.18096
7.742 254.88209 268.64358
7.744 202.14746 257.49361
7.746 189.08119 247.53503
7.748 215.98637 238.5961
7.75 179.23109 230.54556
7.752 211.56136 223.27091
7.754 198.58837 216.67786
7.756 142.3828 210.68674
7.758 159.55732 205.22985
7.76 142.73665 200.2493
7.762 170.63371 195.69543
7.764 197.08365 191.52542
7.766 182.43555 187.70228
7.768 109.77573 184.19401
7.77 141.61092 180.9729
7.772 142.66185 178.01497
7.774 160.87036 175.29955
7.776 117.05579 172.80892
7.778 139.53219 170.52799
7.78 160.6623 168.45165
7.782 137.88865 166.55464
7.784 127.59193 164.83634
7.786 124.95012 163.29606
7.788 142.88563 161.9195
7.79 146.84699 160.71017
7.792 124.30162 159.66844
7.794 135.1653 158.79665
7.796 133.37658 158.09904
7.798 159.87063 157.58132
7.8 99.37449 157.25002
7.802 145.58534 157.1111
7.804 99.40287 157.16742
7.806 136.43194 157.41448
7.808 137.99193 157.83422
7.81 149.08492 158.38761
7.812 132.07936 159.00969
7.814 124.84896 159.61389
7.816 127.3691 160.11173
7.818 152.0446 160.4457
7.82 137.05955 160.62252
7.822 148.81772 160.70069
7.824 167.64892 160.79369
7.826 146.27992 161.01945
7.828 165.22883 161.48143
7.83 94.71978 162.26194
7.832 139.55086 163.42713
7.834 152.31798 165.03633
7.836 164.87607 167.15126
7.838 144.47049 169.84352
7.84 201.01311 173.20055
7.842 206.57921 177.33024
7.844 171.77632 182.3659
7.846 177.01 188.46733
7.848 200.83974 195.82157
7.85 226.26306 204.64444
7.852 234.92191 215.17515
7.854 235.77784 227.66468
7.856 246.55554 242.35108
7.858 206.43586 259.41151
7.86 247.07464 278.87639
7.862 293.6234 300.48987
7.864 349.48188 323.51415
7.866 291.87498 346.5208
7.868 392.58528 367.29809
7.87 344.38304 383.08193
7.872 361.65627 391.24685
7.874 295.9489 390.26502
7.876 428.33722 380.37309
7.878 343.06915 363.46033
7.88 335.88056 342.2693
7.882 320.77825 319.47166
7.884 306.22261 297.09583
7.886 261.10618 276.39965
7.888 272.34999 257.99743
7.89 248.52547 242.07548
7.892 237.78712 228.57279
7.894 245.4031 217.30549
7.896 224.04111 208.04119
7.898 210.30005 200.53785
7.9 170.63379 194.55119
7.902 224.80863 189.85078
7.904 196.53333 186.20275
7.906 178.6333 183.36299
7.908 213.88058 181.07588
7.91 171.80468 179.09276
7.912 185.86287 177.21272
7.914 160.77905 175.32764
7.916 185.75703 173.43819
7.918 200.10675 171.62798
7.92 200.53055 170.01213
7.922 167.08166 168.71482
7.924 178.4671 167.77111
7.926 137.25764 167.24746
7.928 193.72452 167.17221
7.93 186.00975 167.61739
7.932 183.37731 168.50264
7.934 197.64674 169.90796
7.936 176.67294 171.87326
7.938 216.27469 174.45206
7.94 161.18689 177.71314
7.942 212.2055 181.74127
7.944 202.32575 186.63674
7.946 199.82178 192.51279
7.948 176.72138 199.48938
7.95 231.47734 207.68025
7.952 175.99876 217.16853
7.954 183.12422 227.96196
7.956 198.32657 239.9249
7.958 203.23389 252.68106
7.96 231.00938 265.51406
7.962 217.94341 277.32793
7.964 241.91865 286.7674
7.966 210.94274 292.55949
7.968 212.38865 293.47954
7.97 209.98489 290.6704
7.972 197.67656 284.5815
7.974 224.47435 276.58299
7.976 204.16751 268.01564
7.978 213.82954 259.91185
7.98 220.90292 252.93044
7.982 224.35189 247.41978
7.984 211.64093 243.52216
7.986 201.76394 241.26481
7.988 187.62855 240.62425
7.99 243.93979 241.56694
7.992 203.02585 244.07386
7.994 242.53257 248.1559
7.996 169.36465 253.86429
7.998 249.05371 261.29906
8 287.35814 270.61662
8.002 242.68866 282.03707
8.004 268.8806 295.85128
8.006 305.07801 312.42717
8.008 342.21338 332.2245
8.01 332.59681 355.75662
8.012 330.1235 383.64598
8.014 425.48709 416.56873
8.016 394.95666 455.22795
8.018 453.49714 500.27822
8.02 502.07984 552.18275
8.022 485.76966 610.96305
8.024 477.14501 675.80191
8.026 629.91781 744.50283
8.028 618.46372 812.93852
8.03 657.23968 874.84983
8.032 703.15874 922.54561
8.034 754.33181 948.83067
8.036 762.43106 949.61259
8.038 691.36802 925.67983
8.04 709.37552 882.37757
8.042 602.38874 827.44538
8.044 581.87454 768.45516
8.046 505.43467 711.29709
8.048 568.9755 659.28965
8.05 499.18013 615.36379
8.052 473.31342 579.89935
8.054 426.4992 553.06077
8.056 463.96865 534.6939
8.058 459.83492 524.53733
8.06 427.41224 522.32838
8.062 431.3195 527.8365
8.064 415.44276 540.8224
8.066 460.85423 560.9551
8.068 395.7535 587.62151
8.07 474.86615 619.6533
8.072 515.83661 654.9889
8.074 595.31206 690.4063
8.076 586.96532 721.57464
8.078 713.50687 743.70366
8.08 622.2262 752.76443
8.082 697.23381 746.79698
8.084 697.28887 726.56927
8.086 582.49235 695.19605
8.088 595.60802 657.01489
8.09 536.33718 616.35234
8.092 532.51195 576.68368
8.094 499.65875 540.33381
8.096 477.87305 508.58296
8.098 494.89744 481.95103
8.1 446.7664 460.4909
8.102 418.79848 444.01563
8.104 415.42621 432.24935
8.106 423.84412 424.91856
8.108 453.66178 421.80429
8.11 443.62252 422.77105
8.112 446.03763 427.7825
8.114 469.10035 436.90923
8.116 518.39168 450.33113
8.118 500.67456 468.33472
8.12 514.28785 491.30354
8.122 536.90945 519.69706
8.124 629.76027 554.00897
8.126 647.4497 594.68849
8.128 720.20988 641.99892
8.13 752.85478 695.78028
8.132 844.00559 755.08996
8.134 777.5562 817.7455
8.136 924.04218 879.9222
8.138 840.57242 936.15463
8.14 972.05056 980.19295
8.142 932.44281 1006.84072
8.144 973.68332 1014.06268
8.146 986.8467 1004.01949
8.148 925.78252 982.25771
8.15 945.58081 955.6585
8.152 892.79958 930.56864
8.154 854.95762 911.83347
8.156 819.5855 902.75454
8.158 954.52856 905.49874
8.16 861.17173 921.58948
8.162 896.28019 952.32042
8.164 925.69176 998.9728
8.166 1098.12099 1062.99616
8.168 1064.51307 1146.06994
8.17 1080.8736 1250.05466
8.172 1253.84372 1376.83636
8.174 1341.86977 1527.99086
8.176 1528.3408 1704.1601
8.178 1606.47547 1904.00335
8.18 1838.42818 2122.62676
8.182 2111.81355 2349.63171
8.184 2339.14854 2567.49344
8.186 2438.03786 2751.80718
8.188 2767.0637 2875.26096
8.19 2760.48847 2915.63295
8.192 2758.03806 2864.5032
8.194 2748.38788 2731.00019
8.196 2624.76892 2537.71612
8.198 2373.15789 2311.89772
8.2 2096.38388 2077.55369
8.202 1881.04199 1851.68873
8.204 1637.47797 1644.18959
8.206 1422.01378 1459.49178
8.208 1248.77118 1298.51734
8.21 1181.19831 1160.20743
8.212 974.96905 1042.52877
8.214 903.02004 943.05643
8.216 786.06408 859.2744
8.218 702.3386 788.71213
8.22 669.9593 729.0087
8.222 629.85096 677.97166
8.224 671.02276 633.6807
8.226 572.69603 594.63647
8.228 550.36058 559.74198
8.23 526.08494 528.42672
8.232 486.61557 500.41017
8.234 441.61737 475.5613
8.236 456.93211 453.77709
8.238 390.44372 434.92949
8.24 392.12888 418.86207
8.242 439.16428 405.40773
8.244 423.46026 394.40935
8.246 402.00077 385.73279
8.248 368.84142 379.28036
8.25 369.89331 374.99568
8.252 414.82103 372.86499
8.254 388.82648 372.92979
8.256 380.64898 375.28446
8.258 384.21039 380.08134
8.26 439.47627 387.5436
8.262 480.12353 397.96729
8.264 496.38772 411.74403
8.266 458.1763 429.30786
8.268 537.38762 451.2259
8.27 516.81229 478.13573
8.272 575.13396 510.74388
8.274 602.7377 549.78731
8.276 689.14916 595.9569
8.278 696.77327 649.76063
8.28 774.80362 711.3037
8.282 896.1855 779.97833
8.284 937.44386 854.10685
8.286 1032.90889 930.66704
8.288 1072.88464 1005.29282
8.29 1163.24926 1072.66572
8.292 1254.48818 1127.16577
8.294 1177.17504 1163.50009
8.296 1248.96834 1177.28148
8.298 1247.11152 1165.8601
8.3 1218.25936 1129.40947
8.302 1030.34721 1071.52962
8.304 1100.41854 998.59553
8.306 923.8252 918.03511
8.308 890.13723 836.53461
8.31 757.94745 758.99926
8.312 714.42422 688.39025
8.314 648.76429 626.09173
8.316 615.544 572.4257
8.318 518.87559 527.09647
8.32 514.50795 489.49817
8.322 499.7412 458.89541
8.324 466.59295 434.50835
8.326 416.22925 415.53111
8.328 437.89662 401.10711
8.33 390.42354 390.28751
8.332 323.38571 382.01183
8.334 380.67523 375.15769
8.336 325.89008 368.68275
8.338 347.24974 361.80841
8.34 372.42551 354.1248
8.342 398.94908 345.52503
8.344 344.78423 336.01239
8.346 325.02161 325.53755
8.348 289.92278 313.99353
8.35 293.65649 301.35071
8.352 328.27764 287.79713
8.354 253.72719 273.76266
8.356 282.78272 259.78109
8.358 244.02064 246.34508
8.36 244.06319 233.80844
8.362 207.99354 222.367
8.364 257.87674 212.07473
8.366 187.51031 202.90585
8.368 214.13296 194.77784
8.37 213.50741 187.59366
8.372 221.72798 181.2362
8.374 200.96962 175.60619
8.376 210.82708 170.60864
8.378 198.06746 166.15913
8.38 229.05788 162.18412
8.382 170.98807 158.62032
8.384 184.87905 155.41386
8.386 196.02718 152.51916
8.388 174.16999 149.89787
8.39 184.69638 147.51787
8.392 171.83666 145.35224
8.394 193.94955 143.37851
8.396 187.92757 141.57787
8.398 199.23897 139.93457
8.4 159.73045 138.43543
8.402 181.89538 137.06944
8.404 174.88907 135.82739
8.406 181.59057 134.70164
8.408 200.38248 133.68593
8.41 218.18224 132.7752
8.412 196.5417 131.96552
8.414 190.29073 131.25396
8.416 167.75085 130.63858
8.418 188.52098 130.11837
8.42 157.07352 129.69329
8.422 195.40755 129.36427
8.424 178.1471 129.13327
8.426 199.39898 129.00332
8.428 218.98527 128.97868
8.43 155.77074 129.06501
8.432 180.44643 129.26954
8.434 194.37875 129.60134
8.436 176.46532 130.07172
8.438 174.79381 130.6946
8.44 203.63915 131.48709
8.442 188.19987 132.47013
8.444 206.33436 133.66928
8.446 167.37816 135.11562
8.448 175.12513 136.84672
8.45 172.06715 138.90781
8.452 141.63176 141.35285
8.454 193.52805 144.24569
8.456 203.25232 147.66106
8.458 191.52629 151.68521
8.46 177.02035 156.41587
8.462 199.46629 161.96076
8.464 209.80021 168.43341
8.466 178.65862 175.94415
8.468 221.08518 184.58299
8.47 250.26493 194.39024
8.472 244.55365 205.31152
8.474 212.14075 216.67747
8.476 228.36367 228.99747
8.478 282.50893 241.16941
8.48 252.47634 252.41205
8.482 273.33317 262.00454
8.484 240.40411 269.55527
8.486 246.31078 275.18919
8.488 251.42004 279.51818
8.49 260.43151 283.38427
8.492 290.62651 287.52843
8.494 296.35993 292.30082
8.496 330.77689 297.48582
8.498 316.51514 302.29705
8.5 295.71291 305.50776
8.502 320.07194 305.77664
8.504 313.3231 302.08798
8.506 258.97471 294.12852
8.508 294.35535 282.39902
8.51 302.02591 268.00352
8.512 298.87869 252.26237
8.514 250.96358 236.36061
8.516 249.06527 221.16126
8.518 235.869 207.17976
8.52 204.73615 194.65016
8.522 245.05927 183.61601
8.524 209.64647 174.00941
8.526 207.60691 165.70571
8.528 210.23978 158.55972
8.53 179.83875 152.42446
8.532 183.52401 147.16164
8.534 158.35047 142.6463
8.536 154.56206 138.77114
8.538 139.36545 135.44415
8.54 214.9302 132.57055
8.542 132.4999 130.09038
8.544 159.6182 127.94673
8.546 143.27688 126.09244
8.548 173.06492 124.37379
8.55 162.03453 122.98892
8.552 120.35684 121.79653
8.554 143.51126 120.77526
8.556 131.10436 119.9077
8.558 134.86773 119.18546
8.56 156.82192 118.58551
8.562 183.41207 118.10436
8.564 151.29725 117.73469
8.566 143.1384 117.47077
8.568 157.45386 117.30837
8.57 161.56634 117.24454
8.572 172.5251 117.27751
8.574 166.53985 117.40665
8.576 148.43706 117.63244
8.578 129.47955 117.9564
8.58 152.52099 118.38118
8.582 131.3079 118.91054
8.584 161.73223 119.54946
8.586 180.58975 120.30421
8.588 155.39674 121.18251
8.59 165.70855 122.19368
8.592 176.07502 123.34884
8.594 116.49422 124.66123
8.596 156.74497 126.14653
8.598 174.82941 127.82328
8.6 176.92032 129.7135
8.602 165.88161 131.84333
8.604 200.66902 134.24398
8.606 187.19498 136.95284
8.608 206.55619 140.01487
8.61 207.10923 143.48441
8.612 225.6743 147.42721
8.614 224.1697 151.92294
8.616 204.75059 157.06807
8.618 192.81014 162.97903
8.62 240.37246 169.79567
8.622 256.11213 177.68468
8.624 247.16909 186.84298
8.626 255.8142 197.50036
8.628 278.26418 209.92107
8.63 312.70879 224.40301
8.632 302.25301 241.27919
8.634 341.18813 260.87855
8.636 380.5819 283.53848
8.638 399.10699 309.52776
8.64 438.9779 338.96432
8.642 438.58344 371.67188
8.644 499.99452 406.97317
8.646 507.08746 443.44057
8.648 568.40442 478.69098
8.65 538.9247 509.40208
8.652 611.8905 531.76328
8.654 653.24011 542.42142
8.656 626.1348 539.60784
8.658 634.44377 523.82489
8.66 581.24187 497.63883
8.662 552.0532 464.72685
8.664 509.29681 428.76704
8.666 406.47967 392.70501
8.668 388.102 358.50514
8.67 387.59961 327.25233
8.672 375.82578 299.38904
8.674 341.54709 274.94999
8.676 291.17497 253.74314
8.678 320.4944 235.46891
8.68 315.57051 219.76557
8.682 236.84466 206.33875
8.684 230.45267 194.85347
8.686 223.40624 185.02664
8.688 230.38957 176.60961
8.69 205.34817 169.38781
8.692 196.95678 163.17873
8.694 213.00514 157.8289
8.696 215.25002 153.21054
8.698 218.11438 149.21809
8.7 193.3992 145.765
8.702 219.47934 142.78071
8.704 178.88479 140.20807
8.706 165.13893 138.00114
8.708 176.54469 136.12339
8.71 172.53096 134.54629
8.712 177.07203 133.24826
8.714 158.53726 132.21382
8.716 157.3377 131.43312
8.718 183.88319 130.90149
8.72 191.60718 130.61923
8.722 187.78421 130.59143
8.724 168.07688 130.82779
8.726 164.46474 131.34236
8.728 204.56865 132.15307
8.73 188.32936 133.28072
8.732 181.42073 134.74712
8.734 174.50805 136.57166
8.736 179.71119 138.76527
8.738 181.52468 141.32056
8.74 217.47513 144.19716
8.742 217.53947 147.30275
8.744 194.4022 150.48421
8.746 179.13986 153.48323
8.748 212.67473 156.01339
8.75 261.5104 157.78317
8.752 220.36358 158.59292
8.754 229.46179 158.40904
8.756 206.42658 157.37884
8.758 230.31951 155.7749
8.76 166.90076 153.9102
8.762 197.45465 152.05783
8.764 173.63151 150.41879
8.766 197.89275 149.11915
8.768 192.79369 148.22598
8.77 207.24223 147.76712
8.772 194.19194 147.74791
8.774 188.49214 148.1647
8.776 213.64805 149.00545
8.778 159.53432 150.26443
8.78 205.70877 151.93781
8.782 194.45174 154.02824
8.784 227.0009 156.54018
8.786 189.01596 159.48942
8.788 202.359 162.89902
8.79 213.05806 166.8029
8.792 228.71871 171.24826
8.794 167.43636 176.2978
8.796 198.97019 182.0314
8.798 217.47909 188.54808
8.8 202.74999 195.9671
8.802 234.74908 204.43306
8.804 205.68434 214.1191
8.806 226.85202 225.23227
8.808 231.84966 238.0189
8.81 263.87622 252.69743
8.812 272.94261 269.75161
8.814 260.38795 289.50003
8.816 273.36656 312.37858
8.818 250.46781 338.86825
8.82 299.94655 369.4722
8.822 340.28457 404.06935
8.824 315.15658 444.33002
8.826 375.43459 489.93858
8.828 369.95692 540.95685
8.83 447.79861 597.05245
8.832 466.14594 657.28932
8.834 525.29857 719.73522
8.836 599.34511 781.20734
8.838 656.52798 837.00133
8.84 679.31306 881.22434
8.842 762.87847 907.90764
8.844 778.4837 912.75531
8.846 794.97301 894.74061
8.848 760.26097 856.57313
8.85 790.15683 803.70978
8.852 653.08627 742.55374
8.854 625.37003 678.84564
8.856 492.43319 616.82302
8.858 515.73855 559.11398
8.86 436.04745 507.03825
8.862 413.83824 461.01577
8.864 334.65043 420.92218
8.866 343.01041 386.34345
8.868 314.11092 356.73813
8.87 305.8058 331.53245
8.872 266.27401 310.17211
8.874 272.28917 292.14814
8.876 279.94932 276.97825
8.878 268.22289 264.33019
8.88 199.76086 253.84067
8.882 223.83488 245.23266
8.884 232.52566 238.29373
8.886 200.67134 232.82056
8.888 202.68361 228.68956
8.89 204.78591 225.8017
8.892 202.57544 224.08727
8.894 198.57518 223.51923
8.896 211.37417 224.08766
8.898 182.54317 225.81542
8.9 240.79583 228.75469
8.902 196.42154 232.98845
8.904 198.88913 238.63263
8.906 214.75323 245.83866
8.908 203.53685 254.79617
8.91 192.72253 265.73503
8.912 249.14776 278.926
8.914 293.60748 294.67843
8.916 254.61627 313.33337
8.918 293.07794 335.24973
8.92 326.26506 360.78216
8.922 355.71313 390.24727
8.924 355.35306 423.88363
8.926 329.09968 461.80086
8.928 402.34783 503.9089
8.93 440.78896 549.80048
8.932 433.79593 598.55268
8.934 491.36382 648.4496
8.936 529.77114 696.72145
8.938 612.69124 739.50075
8.94 584.82447 772.21924
8.942 635.22132 790.52128
8.944 703.06782 791.46509
8.946 673.76435 774.49896
8.948 638.25167 741.69516
8.95 554.9829 697.0964
8.952 567.90126 645.53092
8.954 474.26833 591.47903
8.956 431.16686 538.39213
8.958 398.44034 488.52307
8.96 419.12097 443.0802
8.962 283.03156 402.516
8.964 339.21813 366.8014
8.966 270.38154 335.6369
8.968 286.13274 308.59392
8.97 245.84195 285.20115
8.972 251.79945 264.9933
8.974 195.06878 247.53634
8.976 203.41588 232.43909
8.978 192.87719 219.35685
8.98 182.74198 207.99084
8.982 210.81704 198.08572
8.984 181.1256 189.42386
8.986 142.32684 181.82344
8.988 140.0524 175.13215
8.99 181.44323 169.22328
8.992 143.73206 163.99175
8.994 154.41084 159.35053
8.996 166.06705 155.2276
8.998 111.01766 151.56338
9 128.70164 148.30857
9.002 179.12776 145.42313
9.004 138.50996 142.8723
9.006 157.30859 140.62937
9.008 133.04362 138.67223
9.01 174.06412 136.98337
9.012 150.16697 135.54935
9.014 123.81261 134.36031
9.016 136.55439 133.40955
9.018 193.88159 132.69311
9.02 161.59906 132.20909
9.022 143.51195 131.95681
9.024 137.50893 131.93539
9.026 162.8515 132.03766
9.028 130.265 132.46401
9.03 156.28784 133.09402
9.032 156.07997 133.90166
9.034 175.9035 134.85232
9.036 117.39149 135.90989
9.038 148.9408 137.05
9.04 176.81195 138.27499
9.042 167.82506 139.62321
9.044 142.20573 141.16714
9.046 151.66346 143.00239
9.048 141.13251 145.23448
9.05 160.06711 147.96971
9.052 166.46809 151.31202
9.054 186.39919 155.36388
9.056 166.87133 160.22811
9.058 205.81119 166.00906
9.06 134.9694 172.80713
9.062 211.72865 180.72179
9.064 203.03967 189.80877
9.066 266.67457 200.13315
9.068 206.99853 211.66885
9.07 179.43294 224.40879
9.072 240.27132 238.3204
9.074 217.68439 253.36639
9.076 240.15712 269.49181
9.078 251.32034 286.53961
9.08 265.5016 304.10919
9.082 286.43186 321.30392
9.084 297.62507 337.2251
9.086 323.66804 350.20036
9.088 260.0927 358.6023
9.09 307.32852 361.09146
9.092 319.56888 357.02768
9.094 313.83514 346.70074
9.096 297.34116 331.26127
9.098 269.16812 312.40005
9.1 279.74498 291.88341
9.102 260.88306 271.19178
9.104 250.5129 251.37539
9.106 231.60319 233.06171
9.108 204.39989 216.54518
9.11 200.631 201.89393
9.112 188.84456 189.03971
9.114 186.76345 177.84193
9.116 214.57169 168.12842
9.118 184.54345 159.71932
9.12 170.42318 152.44002
9.122 154.85084 146.12805
9.124 185.8467 140.63687
9.126 184.4062 135.83837
9.128 140.20024 131.62479
9.13 138.71736 127.90767
9.132 178.51984 124.61593
9.134 163.44041 121.69584
9.136 179.9442 119.09667
9.138 143.19243 116.78267
9.14 147.22606 114.72121
9.142 138.8282 112.88415
9.144 109.39391 111.2473
9.146 106.47955 109.78995
9.148 147.7975 108.49455
9.15 148.89347 107.3464
9.152 157.41022 106.33335
9.154 154.88672 105.44552
9.156 160.28778 104.67506
9.158 157.21494 104.01593
9.16 126.1326 103.46529
9.162 136.74473 103.01701
9.164 141.80422 102.67083
9.166 127.13952 102.45866
9.168 132.24475 102.31413
9.17 133.72302 102.2689
9.172 153.40104 102.33971
9.174 106.87486 102.48208
9.176 155.38648 102.70738
9.178 145.16668 102.98619
9.18 154.65007 103.29684
9.182 119.38073 103.60677
9.184 135.27952 103.88496
9.186 142.69524 104.1117
9.188 126.3295 104.28738
9.19 119.0242 104.43508
9.192 144.68981 104.59558
9.194 137.74434 104.81792
9.196 113.02951 105.15065
9.198 131.83783 105.63691
9.2 128.64778 106.31346
9.202 149.38651 107.21184
9.204 133.67206 108.36016
9.206 114.42785 109.7841
9.208 162.37615 111.50646
9.21 131.2177 113.54459
9.212 109.91515 115.90504
9.214 131.76645 118.57445
9.216 120.28107 121.50647
9.218 157.95464 124.6059
9.22 132.51459 127.71373
9.222 134.97119 130.60822
9.224 127.68832 133.02101
9.226 177.43128 134.69335
9.228 152.98867 135.44866
9.23 141.55285 135.25434
9.232 163.04242 134.23886
9.234 137.39797 132.64204
9.236 149.24054 130.75419
9.238 171.09804 128.84138
9.24 144.93822 127.11001
9.242 110.5006 125.69847
9.244 175.2926 124.68598
9.246 183.55776 124.10624
9.248 165.68165 123.95875
9.25 118.89254 124.21491
9.252 153.35152 124.82003
9.254 151.22028 125.69421
9.256 157.84137 126.73736
9.258 175.20392 127.84326
9.26 152.64408 128.92352
9.262 172.43484 129.95047
9.264 170.44666 130.90847
9.266 145.31702 131.88714
9.268 154.55009 132.99451
9.27 160.17912 134.34573
9.272 141.64209 136.04645
9.274 183.63852 138.17132
9.276 173.23798 140.79079
9.278 139.7652 143.9695
9.28 180.77088 147.78433
9.282 190.09173 152.33364
9.284 167.08242 157.73159
9.286 172.46033 164.11756
9.288 191.80863 171.6666
9.29 180.58737 180.50204
9.292 200.47958 190.7416
9.294 194.73516 202.45441
9.296 219.90037 215.62863
9.298 212.97374 230.1055
9.3 271.33199 245.54935
9.302 244.09228 261.38673
9.304 268.96464 276.81007
9.306 317.68164 290.84302
9.308 261.61118 302.47684
9.31 282.49619 310.84136
9.312 349.55289 315.35722
9.314 310.79194 315.82963
9.316 327.89602 312.46095
9.318 286.5888 305.7676
9.32 276.80076 296.41882
9.322 270.35504 285.06984
9.324 257.37938 272.27502
9.326 267.81338 258.50376
9.328 238.43873 244.2025
9.33 249.57162 229.82769
9.332 197.76669 215.82062
9.334 199.86708 202.55898
9.336 194.64069 190.30698
9.338 186.41741 179.21077
9.34 145.54318 169.3112
9.342 182.87457 160.57646
9.344 172.84783 152.92846
9.346 158.88558 146.26634
9.348 143.77126 140.48212
9.35 107.66137 135.49836
9.352 149.79389 131.16111
9.354 150.55399 127.41062
9.356 142.42885 124.16988
9.358 114.35031 121.37249
9.36 121.43496 118.96188
9.362 134.37335 116.89048
9.364 133.97465 115.11869
9.366 115.3205 113.6155
9.368 106.8209 112.35171
9.37 129.01842 111.30813
9.372 135.53406 110.46903
9.374 143.74802 109.82315
9.376 112.90876 109.36348
9.378 104.38648 109.08665
9.38 116.84277 108.99319
9.382 129.91963 109.08723
9.384 136.05098 109.37648
9.386 98.82036 109.87222
9.388 118.85194 110.58923
9.39 156.08338 111.54565
9.392 121.53519 112.76252
9.394 141.38085 114.26297
9.396 129.63893 116.0573
9.398 118.98936 118.19323
9.4 133.665 120.67096
9.402 132.91355 123.48851
9.404 114.57581 126.61676
9.406 148.97954 129.98457
9.408 163.13432 133.46388
9.41 148.30965 136.86214
9.412 135.27782 139.93365
9.414 138.12312 142.42018
9.416 138.36597 144.11792
9.418 119.52907 144.9467
9.42 130.2228 144.9979
9.422 141.48893 144.46507
9.424 155.88951 143.65893
9.426 134.19367 142.88053
9.428 151.41346 142.3967
9.43 157.43963 142.41407
9.432 159.27264 143.10194
9.434 141.57827 144.53574
9.436 145.35308 146.81578
9.438 149.75082 150.00713
9.44 189.81151 154.16022
9.442 153.57163 159.3062
9.444 185.95194 165.44343
9.446 172.57592 172.51392
9.448 206.07496 180.3702
9.45 152.95021 188.73777
9.452 181.0202 197.18628
9.454 173.59853 205.13131
9.456 221.83926 211.8892
9.458 201.11575 216.78847
9.46 231.26992 219.30788
9.462 232.22852 219.18832
9.464 198.6611 216.47864
9.466 181.61691 211.511
9.468 177.75549 204.82456
9.47 219.59808 197.06042
9.472 133.52577 188.85275
9.474 184.12261 180.66629
9.476 178.09711 173.05956
9.478 179.80807 166.21935
9.48 187.79671 160.29182
9.482 161.59456 155.33811
9.484 165.47377 151.36479
9.486 156.23696 148.34679
9.488 171.04926 146.24159
9.49 183.67736 144.99546
9.492 155.81172 144.54247
9.494 157.2415 144.79719
9.496 173.43096 145.64409
9.498 148.88329 146.91332
9.5 160.73191 148.38093
9.502 183.94426 149.76105
9.504 192.17891 150.73389
9.506 158.96124 151.00169
9.508 146.86434 150.36153
9.51 161.88716 148.76309
9.512 161.45977 146.31979
9.514 191.43498 143.26439
9.516 161.70993 139.87638
9.518 157.29217 136.41506
9.52 131.45112 133.08092
9.522 146.19896 130.00623
9.524 147.70668 127.264
9.526 137.63675 124.84701
9.528 137.32882 122.83064
9.53 140.74533 121.16343
9.532 150.3459 119.81061
9.534 132.7208 118.77191
9.536 135.10473 118.01013
9.538 126.62974 117.50247
9.54 151.19237 117.22897
9.542 120.76988 117.17288
9.544 135.82156 117.33675
9.546 150.25361 117.67852
9.548 124.45223 118.20725
9.55 150.27388 118.91916
9.552 118.36852 119.81355
9.554 125.56079 120.89277
9.556 136.11435 122.16197
9.558 123.20463 123.63024
9.56 151.24407 125.30768
9.562 153.65473 127.20976
9.564 163.82757 129.35485
9.566 167.35218 131.76518
9.568 166.53884 134.46721
9.57 145.97661 137.49214
9.572 118.13729 140.87623
9.574 155.2178 144.66147
9.576 160.41776 148.89592
9.578 187.61333 153.63395
9.58 179.00095 158.93607
9.582 172.82408 164.86788
9.584 164.92636 171.49809
9.586 180.67365 178.89458
9.588 198.42372 187.11865
9.59 181.79446 196.2227
9.592 228.5126 206.22638
9.594 208.25456 217.14521
9.596 236.42629 228.98697
9.598 252.11841 241.72497
9.6 222.23884 255.59646
9.602 263.67071 270.75991
9.604 265.03447 287.56065
9.606 287.92926 306.44139
9.608 282.36435 327.88797
9.61 331.1463 352.36403
9.612 303.36731 380.24481
9.614 308.30375 411.74801
9.616 351.25705 446.85516
9.618 335.46818 485.22452
9.62 366.0272 526.1141
9.622 358.2247 568.35142
9.624 452.23684 610.38487
9.626 437.66515 650.41186
9.628 475.21531 686.51425
9.63 471.80052 716.71304
9.632 531.93116 738.94708
9.634 520.27284 751.12936
9.636 561.98985 751.46452
9.638 573.66925 739.02131
9.64 591.62127 714.2459
9.642 518.88669 679.10186
9.644 548.36014 636.64595
9.646 464.47118 590.24675
9.648 442.30478 542.97398
9.65 413.9126 497.15473
9.652 385.6855 454.29895
9.654 361.83379 414.93806
9.656 319.01193 379.90278
9.658 326.87176 348.86483
9.66 271.77102 321.57352
9.662 237.79576 297.68322
9.664 231.02855 276.81951
9.666 263.14752 258.61901
9.668 205.41513 242.74972
9.67 230.53902 228.91792
9.672 200.83827 216.86741
9.674 201.67148 206.37554
9.676 140.08769 197.24925
9.678 178.33895 189.32192
9.68 153.69417 182.4575
9.682 157.20734 176.52259
9.684 164.50473 171.42362
9.686 171.4204 167.07908
9.688 159.6037 163.42437
9.69 192.97572 160.41022
9.692 118.66339 158.04268
9.694 121.42407 156.21676
9.696 134.16831 154.95858
9.698 134.90081 154.27825
9.7 144.5554 154.18236
9.702 133.78927 154.692
9.704 158.33885 155.8371
9.706 146.35523 157.65485
9.708 164.75087 160.20443
9.71 131.3312 163.49218
9.712 135.32826 167.56852
9.714 161.20926 172.44478
9.716 159.40606 178.09063
9.718 153.81937 184.40607
9.72 185.09088 191.18755
9.722 130.80072 198.09632
9.724 185.95407 204.64655
9.726 162.85608 210.23878
9.728 202.85839 214.25724
9.73 134.34073 216.22067
9.732 151.49287 215.9319
9.734 169.41941 213.5504
9.736 167.74769 209.54582
9.738 169.41399 204.56063
9.74 194.57336 199.25473
9.742 189.92577 194.19679
9.744 134.70864 189.80753
9.746 154.01066 186.3782
9.748 152.61873 184.0826
9.75 168.88601 183.01833
9.752 163.60864 183.22598
9.754 159.26964 184.70414
9.756 159.92583 187.41184
9.758 179.38743 191.25987
9.76 188.22393 196.09104
9.762 175.02388 201.65106
9.764 190.44711 207.5569
9.766 175.13799 213.28033
9.768 177.79313 218.17363
9.77 158.97274 221.5606
9.772 206.72551 222.88727
9.774 180.05302 221.84541
9.776 194.65381 218.6006
9.778 191.47099 213.54781
9.78 188.47493 207.3117
9.782 203.22063 200.55739
9.784 175.93188 193.76637
9.786 174.14126 187.4558
9.788 170.95966 181.75324
9.79 196.73829 176.69279
9.792 179.159 172.18888
9.794 181.27033 168.08908
9.796 160.24687 164.23103
9.798 165.8688 160.49147
9.8 164.49536 156.81368
9.802 183.96116 153.19414
9.804 143.80585 149.66467
9.806 181.433 146.25526
9.808 147.33872 142.96304
9.81 171.59589 139.77209
9.812 157.26002 136.65239
9.814 133.55943 133.57637
9.816 163.04927 130.53125
9.818 176.29398 127.51935
9.82 140.22912 124.55842
9.822 162.44556 121.68016
9.824 152.52198 118.95249
9.826 138.02456 116.36159
9.828 161.985 113.95694
9.83 149.26342 111.77647
9.832 140.46086 109.83457
9.834 123.28093 108.10196
9.836 147.06007 106.5834
9.838 165.8013 105.2662
9.84 117.8986 104.13243
9.842 159.12096 103.17319
9.844 128.29713 102.37737
9.846 164.38884 101.73134
9.848 131.07079 101.22629
9.85 154.46609 100.8557
9.852 142.74881 100.61538
9.854 145.47329 100.50356
9.856 142.68043 100.52094
9.858 122.48714 100.67076
9.86 146.00148 100.9589
9.862 134.60664 101.39557
9.864 162.04158 101.98899
9.866 123.89156 102.75513
9.868 163.96066 103.71129
9.87 120.61738 104.87763
9.872 140.92625 106.2769
9.874 134.63164 107.93372
9.876 126.92233 109.8733
9.878 148.04219 112.11895
9.88 131.95917 114.68799
9.882 179.74983 117.58503
9.884 177.72026 120.79205
9.886 158.06313 124.25481
9.888 163.96903 127.86685
9.89 188.32671 131.45567
9.892 181.34308 134.77947
9.894 189.69917 137.54614
9.896 199.52528 139.462
9.898 182.79167 140.30768
9.9 202.29342 139.98855
9.902 200.81615 138.58919
9.904 218.34732 136.33005
9.906 187.63292 133.50546
9.908 176.40676 130.41156
9.91 194.49373 127.2962
9.912 156.65446 124.33844
9.914 161.23425 121.65111
9.916 151.39044 119.29424
9.918 175.09837 117.29107
9.92 160.23304 115.6419
9.922 151.90623 114.33662
9.924 153.09675 113.35216
9.926 155.82892 112.67103
9.928 156.30211 112.27442
9.93 150.97002 112.14613
9.932 175.01222 112.27334
9.934 170.79 112.64713
9.936 129.66648 113.26277
9.938 158.45556 114.11994
9.94 176.16989 115.22297
9.942 133.24788 116.58108
9.944 174.56117 118.21546
9.946 138.81145 120.13303
9.948 159.25497 122.36699
9.95 158.77042 124.95088
9.952 185.18916 127.93097
9.954 157.95444 131.34753
9.956 154.87933 135.26507
9.958 172.40591 139.75411
9.96 169.01473 144.89678
9.962 181.18601 150.7876
9.964 181.38923 157.53394
9.966 198.91964 165.25563
9.968 195.55431 174.08331
9.97 224.91194 184.1545
9.972 156.62825 195.60599
9.974 181.56435 208.56034
9.976 203.92044 223.10356
9.978 273.2315 239.25061
9.98 226.99475 256.89586
9.982 281.02313 275.74842
9.984 255.78402 295.25941
9.986 295.87099 314.56161
9.988 301.39913 332.45987
9.99 340.04347 347.52352
9.992 334.97791 358.31637
9.994 346.53424 363.7361
9.996 329.28982 363.34295
9.998 351.83849 357.50545
10 338.61148 347.33516
10.002 297.2709 334.31467
10.004 283.34406 319.98082
10.006 330.529 305.6491
10.008 298.20569 292.29177
10.01 264.30869 280.54544
10.012 314.59341 270.73341
10.014 272.80214 263.00687
10.016 260.57677 257.37818
10.018 216.81877 253.78411
10.02 264.21082 252.106
10.022 243.68843 252.21302
10.024 255.06925 253.89982
10.026 263.00439 256.94221
10.028 255.78281 260.99542
10.03 233.85888 265.6005
10.032 318.97693 270.14761
10.034 209.8218 273.88142
10.036 282.71555 275.96687
10.038 246.9026 275.63123
10.04 285.54754 272.34349
10.042 256.24616 265.99758
10.044 251.07074 256.87989
10.046 222.07524 245.67503
10.048 239.56107 233.2106
10.05 191.49405 220.28144
10.052 213.69995 207.52985
10.054 194.1805 195.40294
10.056 175.58423 184.16606
10.058 193.86168 173.97665
10.06 198.97047 164.79196
10.062 172.35272 156.61051
10.064 147.9289 149.36324
10.066 165.57549 142.96561
10.068 138.06887 137.3332
10.07 169.04863 132.37107
10.072 182.80281 128.00287
10.074 152.53694 124.15544
10.076 149.95615 120.76355
10.078 145.43616 117.7698
10.08 146.0477 115.12428
10.082 140.37543 112.78881
10.084 165.77464 110.71661
10.086 151.54822 108.88118
10.088 151.76849 107.25595
10.09 136.73909 105.81857
10.092 169.55866 104.55038
10.094 130.70483 103.43592
10.096 148.0569 102.46252
10.098 141.29372 101.62377
10.1 165.96648 100.90395
10.102 131.41915 100.30077
10.104 100.70087 99.80994
10.106 139.51704 99.42887
10.108 162.11831 99.15663
10.11 125.29031 98.99401
10.112 112.38602 98.94351
10.114 158.20534 99.00949
10.116 145.74967 99.19932
10.118 147.63638 99.51953
10.12 123.49362 99.98206
10.122 139.32237 100.60048
10.124 113.15316 101.3913
10.126 104.84861 102.37414
10.128 112.16996 103.57202
10.13 139.97522 105.01149
10.132 134.90982 106.72252
10.134 130.47853 108.73823
10.136 142.66379 111.09394
10.138 159.61016 113.8254
10.14 133.38758 116.96567
10.142 131.96442 120.53997
10.144 134.39313 124.55793
10.146 130.88481 129.00274
10.148 153.34669 133.81794
10.15 147.44177 138.8938
10.152 154.87596 144.06262
10.154 127.87225 149.08184
10.156 171.33006 153.67691
10.158 160.40779 157.55295
10.16 136.78047 160.43435
10.162 156.67415 162.09586
10.164 137.95869 162.38628
10.166 161.38428 161.24843
10.168 162.90442 158.73646
10.17 156.19792 155.02808
10.172 155.39669 150.38117
10.174 181.5752 145.12854
10.176 156.97589 139.59722
10.178 152.76887 134.06842
10.18 154.60219 128.75252
10.182 176.11568 123.7857
10.184 129.3168 119.24071
10.186 157.33805 115.14307
10.188 154.78369 111.48688
10.19 145.42616 108.2475
10.192 106.68177 105.39063
10.194 139.72108 102.87823
10.196 145.83508 100.67211
10.198 112.24395 98.69117
10.2 116.53742 96.99188
10.202 134.84955 95.49933
10.204 134.45134 94.18703
10.206 143.35396 93.03181
10.208 155.01986 92.01354
10.21 126.77772 91.11491
10.212 115.29426 90.32108
10.214 127.9686 89.61939
10.216 124.35099 88.99909
10.218 147.89276 88.45108
10.22 158.85884 87.96761
10.222 114.69247 87.54218
10.224 125.847 87.1693
10.226 146.06549 86.84436
10.228 176.71156 86.56347
10.23 131.91419 86.32339
10.232 139.58584 86.12143
10.234 124.58081 85.9576
10.236 125.16886 85.82567
10.238 158.63527 85.72646
10.24 125.37268 85.65892
10.242 144.85714 85.6223
10.244 119.78152 85.61619
10.246 131.21756 85.64046
10.248 99.39001 85.6953
10.25 141.15975 85.78999
10.252 141.22917 85.90773
10.254 130.21013 86.05845
10.256 151.97653 86.24367
10.258 123.30453 86.46736
10.26 158.10055 86.72778
10.262 166.7401 87.02989
10.264 160.16078 87.37718
10.266 133.29249 87.77516
10.268 157.11406 88.22616
10.27 143.73113 88.74261
10.272 151.10284 89.32286
10.274 119.5098 89.97656
10.276 153.37633 90.71502
10.278 129.12339 91.54921
10.28 165.27984 92.49178
10.282 128.44651 93.55714
10.284 123.63525 94.76158
10.286 143.29502 96.12322
10.288 124.56655 97.66186
10.29 128.81586 99.39843
10.292 141.52778 101.35412
10.294 154.14312 103.54862
10.296 102.96492 105.99743
10.298 157.18904 108.70795
10.3 139.35186 111.68111
10.302 127.67938 114.87281
10.304 153.24743 118.23941
10.306 138.72841 121.67614
10.308 155.29739 125.0628
10.31 155.37163 128.24395
10.312 141.63764 131.0478
10.314 133.84422 133.32352
10.316 157.57664 134.94479
10.318 131.7479 135.84909
10.32 145.18837 136.05182
10.322 173.89454 135.65001
10.324 111.73419 134.80747
10.326 151.4321 133.72442
10.328 116.24035 132.60285
10.33 184.40201 131.62009
10.332 155.31329 130.91662
10.334 161.50642 130.597
10.336 172.19315 130.7386
10.338 120.58228 131.40037
10.34 174.50843 132.63268
10.342 168.72893 134.48048
10.344 166.93243 136.98517
10.346 145.02732 140.18475
10.348 157.21096 144.11095
10.35 169.63287 148.78652
10.352 148.35687 154.22001
10.354 168.13458 160.39598
10.356 193.02821 167.25924
10.358 153.75334 174.69234
10.36 173.93744 182.48842
10.362 193.96972 190.32945
10.364 159.23612 197.78318
10.366 189.68854 204.3371
10.368 205.20683 209.47692
10.37 192.80925 212.79787
10.372 180.42867 214.11295
10.374 194.22017 213.51153
10.376 182.00706 211.33865
10.378 202.19514 208.1021
10.38 182.62789 204.34682
10.382 150.15362 200.54153
10.384 162.03426 197.00436
10.386 159.75453 193.88442
10.388 152.16079 191.11207
10.39 193.05042 188.50827
10.392 151.20171 185.7875
10.394 190.30309 182.64805
10.396 178.73777 178.85684
10.398 141.33566 174.31584
10.4 176.0832 169.09612
10.402 170.90875 163.3615
10.404 160.95113 157.37789
10.406 163.18612 151.39794
10.408 142.28966 145.63993
10.41 147.2786 140.25046
10.412 187.81378 135.31776
10.414 124.55408 130.88046
10.416 166.74036 126.94213
10.418 162.4677 123.48443
10.42 122.23919 120.39791
10.422 150.15511 117.8053
10.424 163.82686 115.591
10.426 147.83768 113.72038
10.428 139.37097 112.16203
10.43 147.1124 110.88839
10.432 161.67734 109.87608
10.434 148.61029 109.10592
10.436 114.22345 108.56293
10.438 144.64414 108.24141
10.44 175.48841 108.12392
10.442 132.02393 108.21265
10.444 122.18374 108.50947
10.446 158.10677 109.01684
10.448 131.8598 109.74432
10.45 181.50336 110.70421
10.452 148.65512 111.91273
10.454 170.54197 113.3899
10.456 163.92781 115.15942
10.458 151.95921 117.24831
10.46 139.34722 119.68609
10.462 175.7441 122.50334
10.464 151.23874 125.72909
10.466 164.53159 129.38666
10.468 134.19017 133.48682
10.47 155.06417 138.01811
10.472 140.14489 142.93345
10.474 169.62106 148.13443
10.476 145.69983 153.45634
10.478 184.42844 158.66103
10.48 128.53834 163.44737
10.482 173.3748 167.48827
10.484 144.2598 170.49425
10.486 177.98295 172.2875
10.488 171.408 172.85729
10.49 140.30715 172.36981
10.492 190.07601 171.12758
10.494 161.71583 169.4988
10.496 200.15912 167.8537
10.498 202.82089 166.49373
10.5 211.03262 165.66855
10.502 224.80008 165.55443
10.504 213.44521 166.27268
10.506 248.11317 167.9046
10.508 200.58202 170.50201
10.51 186.09348 174.09812
10.512 205.15405 178.71251
10.514 223.89962 184.35341
10.516 235.95154 191.02859
10.518 247.75912 198.74907
10.52 269.82153 207.53128
10.522 254.94936 217.40355
10.524 243.24562 228.36664
10.526 313.26 240.38347
10.528 312.53176 253.24175
10.53 315.36117 266.60142
10.532 311.64254 279.87435
10.534 318.25024 292.19845
10.536 320.62889 302.5904
10.538 325.86879 309.89779
10.54 302.47971 313.28985
10.542 300.39451 312.20535
10.544 317.98031 306.67458
10.546 351.61123 297.26933
10.548 323.36445 284.94164
10.55 300.51062 270.7906
10.552 309.56401 255.84972
10.554 266.06616 240.95502
10.556 254.51956 226.71615
10.558 287.69471 213.47208
10.56 219.48054 201.43013
10.562 212.32166 190.65654
10.564 222.01348 181.13688
10.566 201.9989 172.81008
10.568 197.59151 165.59191
10.57 182.88062 159.39017
10.572 215.94869 154.11398
10.574 164.09337 149.67917
10.576 190.79215 146.01117
10.578 164.27919 143.04647
10.58 170.88719 140.73309
10.582 194.38769 139.03063
10.584 167.9127 137.91003
10.586 176.70557 137.35438
10.588 197.8372 137.35301
10.59 170.97272 137.90863
10.592 162.66898 139.03091
10.594 188.81725 140.73611
10.596 178.80956 143.04452
10.598 194.03193 145.98889
10.6 160.05724 149.55827
10.602 200.58717 153.79961
10.604 163.98429 158.61217
10.606 183.1596 163.95442
10.608 182.11185 169.6675
10.61 184.80251 175.52064
10.612 168.39636 181.17598
10.614 199.43597 186.21271
10.616 193.96156 190.15783
10.618 207.70778 192.58937
10.62 218.75364 193.23041
10.622 204.51144 192.02269
10.624 223.76521 189.14753
10.626 217.12245 184.97581
10.628 229.39251 179.9742
10.63 190.6758 174.60852
10.632 196.58838 169.27575
10.634 185.88098 164.27372
10.636 171.73968 159.80062
10.638 228.18675 155.97018
10.64 171.59042 152.83114
10.642 191.24104 150.38386
10.644 167.70331 148.59183
10.646 186.88452 147.38826
10.648 171.8522 146.67921
10.65 216.25973 146.35069
10.652 171.11838 146.27236
10.654 207.9449 146.31321
10.656 159.04932 146.35668
10.658 196.16138 146.31443
10.66 159.70482 146.1328
10.662 171.99092 145.79156
10.664 145.88883 145.29903
10.666 163.72778 144.68876
10.668 172.71793 144.01822
10.67 169.93059 143.36589
10.672 167.67931 142.82358
10.674 173.65662 142.4853
10.676 175.12095 142.43653
10.678 179.16809 142.74834
10.68 165.72837 143.47744
10.682 179.92112 144.67071
10.684 198.48105 146.37103
10.686 189.73937 148.62127
10.688 176.73207 151.46249
10.69 172.53336 154.94097
10.692 173.84354 159.09185
10.694 179.16482 163.93602
10.696 156.79473 169.49067
10.698 181.86716 175.76324
10.7 176.35409 182.7606
10.702 223.51785 190.4962
10.704 190.30248 198.98334
10.706 207.25803 208.24182
10.708 227.4077 218.22611
10.71 223.77772 228.81911
10.712 225.50313 239.77124
10.714 224.4092 250.61183
10.716 235.75748 260.68781
10.718 258.86346 269.19024
10.72 227.79448 275.27333
10.722 251.3697 278.23252
10.724 239.06036 277.64371
10.726 246.21782 273.54952
10.728 258.2837 266.40075
10.73 256.50586 256.94778
10.732 247.36907 246.06135
10.734 239.16467 234.56838
10.736 229.64178 223.14792
10.738 229.08181 212.29374
10.74 196.4372 202.32517
10.742 217.04885 193.42191
10.744 198.72223 185.66799
10.746 196.03513 179.07259
10.748 254.79873 173.61963
10.75 206.2071 169.27217
10.752 170.17468 165.98919
10.754 187.8184 163.73275
10.756 196.57792 162.47266
10.758 192.03746 162.18824
10.76 213.04722 162.86807
10.762 193.52254 164.50791
10.764 230.80681 167.10619
10.766 173.74603 170.65648
10.768 208.196 175.1359
10.77 193.05359 180.48807
10.772 275.07346 186.60038
10.774 178.78718 193.27631
10.776 199.50562 200.20788
10.778 165.77314 206.95922
10.78 218.01527 212.97175
10.782 201.79687 217.62133
10.784 196.31731 220.3146
10.786 205.81414 220.61906
10.788 256.69522 218.37523
10.79 252.19307 213.74042
10.792 202.26066 207.14147
10.794 238.37832 199.16005
10.796 187.35958 190.40274
10.798 221.03479 181.40191
10.8 190.96503 172.56754
10.802 189.31254 164.17417
10.804 194.27769 156.38173
10.806 164.91044 149.27696
10.808 187.75557 142.85027
10.81 189.38441 137.09265
10.812 215.93456 131.9616
10.814 157.4732 127.4078
10.816 117.32012 123.36842
10.818 176.71097 119.79097
10.82 149.56925 116.62412
10.822 162.48786 113.81926
10.824 173.1538 111.33293
10.826 142.13294 109.12641
10.828 133.77323 107.16552
10.83 183.33492 105.42033
10.832 155.77428 103.86479
10.834 156.98004 102.47635
10.836 113.81198 101.23551
10.838 135.11703 100.12556
10.84 120.14971 99.13213
10.842 137.97185 98.24293
10.844 141.06798 97.44743
10.846 121.91127 96.74548
10.848 121.04128 96.11179
10.85 147.08045 95.54865
10.852 142.10952 95.05051
10.854 125.57412 94.61269
10.856 142.72785 94.23292
10.858 139.19005 93.90464
10.86 134.26403 93.62693
10.862 148.82415 93.40114
10.864 145.55243 93.21859
10.866 106.86678 93.08179
10.868 131.87862 92.98629
10.87 148.26688 92.93958
10.872 136.74117 92.93809
10.874 104.96526 92.98252
10.876 140.44512 93.07394
10.878 151.55587 93.21381
10.88 145.5871 93.40388
10.882 122.94753 93.64608
10.884 146.55098 93.95383
10.886 141.47876 94.30566
10.888 112.13696 94.71384
10.89 139.33291 95.17775
10.892 136.07323 95.69434
10.894 171.2631 96.25756
10.896 168.1197 96.85749
10.898 152.52679 97.48036
10.9 141.8483 98.10974
10.902 140.01503 98.72915
10.904 159.51052 99.32586
10.906 167.64968 99.89464
10.908 170.80302 100.43845
10.91 162.40957 100.97328
10.912 153.77258 101.51621
10.914 153.65996 102.08607
10.916 137.11095 102.69716
10.918 156.12122 103.35561
10.92 117.33093 104.05761
10.922 164.02538 104.78962
10.924 157.73569 105.53093
10.926 144.67907 106.25847
10.928 148.31936 106.95287
10.93 146.06793 107.60636
10.932 152.19004 108.22418
10.934 135.59412 108.82601
10.936 148.45087 109.44181
10.938 162.40995 110.10626
10.94 162.36624 110.85368
10.942 145.37904 111.71492
10.944 146.10899 112.71629
10.946 182.13934 113.88012
10.948 197.13746 115.22614
10.95 140.21732 116.77301
10.952 189.02855 118.53989
10.954 123.28029 120.54779
10.956 143.97545 122.8206
10.958 133.89843 125.38616
10.96 172.24332 128.27709
10.962 179.28647 131.52274
10.964 148.70301 135.18785
10.966 153.92436 139.31114
10.968 145.51825 143.95279
10.97 181.92447 149.17207
10.972 166.50992 155.06414
10.974 179.41611 161.70452
10.976 203.6187 169.18576
10.978 199.63387 177.606
10.98 154.47487 187.06585
10.982 206.24894 197.65204
10.984 200.1492 209.45536
10.986 236.40669 222.51483
10.988 211.59231 236.8189
10.99 228.659 252.26948
10.992 215.59203 268.64776
10.994 260.46098 285.58239
10.996 251.95102 302.53082
10.998 284.72323 318.78658
11 296.21651 333.52268
11.002 326.23803 345.87299
11.004 309.63108 355.04282
11.006 301.6179 360.43079
11.008 270.68486 361.73555
11.01 327.57033 359.01526
11.012 340.59586 352.68387
11.014 283.17155 343.37168
11.016 309.15186 331.85702
11.018 299.72497 318.88688
11.02 280.84037 305.10233
11.022 293.20449 291.01162
11.024 250.95321 277.00163
11.026 267.22072 263.375
11.028 261.07158 250.37164
11.03 247.51074 238.18068
11.032 230.77032 226.94101
11.034 222.76373 216.74058
11.036 212.37277 207.61681
11.038 238.31535 199.5674
11.04 200.02568 192.55883
11.042 205.61464 186.53779
11.044 170.57244 181.44087
11.046 211.15081 177.20179
11.048 181.59691 173.75715
11.05 202.12647 171.05884
11.052 187.53755 169.03386
11.054 187.77804 167.65111
11.056 196.85132 166.87691
11.058 152.24017 166.68628
11.06 206.68202 167.06258
11.062 193.49133 167.99693
11.064 170.29922 169.48738
11.066 175.97127 171.53782
11.068 216.71127 174.15626
11.07 197.43118 177.41367
11.072 231.18717 181.19659
11.074 194.16078 185.56945
11.076 213.36524 190.53054
11.078 170.51478 196.05241
11.08 214.66634 202.10723
11.082 233.25114 208.65484
11.084 242.70144 215.66029
11.086 277.71659 223.11445
11.088 226.47765 231.05732
11.09 265.02105 239.59179
11.092 237.46266 248.90405
11.094 267.42793 259.22945
11.096 288.63022 270.84744
11.098 309.05832 284.05676
11.1 344.25438 299.14562
11.102 341.61115 316.39078
11.104 364.15587 336.03354
11.106 342.44862 358.26427
11.108 372.62389 383.19716
11.11 377.45619 410.82541
11.112 439.68278 440.97687
11.114 441.83338 473.24462
11.116 451.22071 506.92315
11.118 489.69173 540.96026
11.12 540.49143 573.9541
11.122 549.25632 604.22645
11.124 589.24508 629.9888
11.126 588.51314 649.57986
11.128 592.76735 661.70907
11.13 611.02834 665.62625
11.132 584.42596 661.17542
11.134 600.59545 648.75237
11.136 583.38739 629.21683
11.138 585.16931 603.78329
11.14 525.61279 573.93361
11.142 490.90236 541.23085
11.144 451.08983 507.19435
11.146 470.64311 473.15262
11.148 444.03585 440.17485
11.15 418.19001 409.00937
11.152 376.58866 380.12381
11.154 340.54539 353.74904
11.156 356.69777 329.94363
11.158 312.65704 308.63263
11.16 285.84377 289.68094
11.162 288.72405 272.91138
11.164 240.34687 258.12806
11.166 314.57069 245.13927
11.168 296.19187 233.7618
11.17 293.05805 223.82728
11.172 215.83402 215.18927
11.174 246.24719 207.70525
11.176 232.99248 201.26433
11.178 199.06265 195.76773
11.18 201.61717 191.13217
11.182 230.84385 187.29026
11.184 196.26801 184.18085
11.186 204.04037 181.75948
11.188 194.54973 179.98793
11.19 200.64851 178.83365
11.192 202.31291 178.26653
11.194 214.69124 178.25502
11.196 200.32465 178.75764
11.198 158.9334 179.73655
11.2 199.21536 181.12966
11.202 183.12197 182.8703
11.204 172.4904 184.89121
11.206 191.96884 187.13912
11.208 228.09483 189.59249
11.21 182.31771 192.27774
11.212 162.8839 195.26843
11.214 221.34787 198.68658
11.216 208.88444 202.68053
11.218 203.64133 207.40225
11.22 213.71386 212.99284
11.222 212.53135 219.5629
11.224 214.9113 227.17828
11.226 212.86982 235.84296
11.228 199.10809 245.47752
11.23 276.24448 255.89287
11.232 229.45007 266.76409
11.234 246.93813 277.61461
11.236 256.07847 287.8288
11.238 286.47983 296.69629
11.24 297.83497 303.52519
11.242 243.02875 307.76527
11.244 278.02008 309.12099
11.246 266.59977 307.61583
11.248 286.88858 303.55496
11.25 288.17454 297.42833
11.252 296.67672 289.79364
11.254 252.02158 281.18689
11.256 309.29921 272.08591
11.258 239.65528 262.87618
11.26 265.20287 253.90241
11.262 261.19241 245.42841
11.264 286.15676 237.67091
11.266 243.70857 230.78272
11.268 228.79083 224.8498
11.27 206.65304 219.89343
11.272 243.3856 215.87187
11.274 223.39114 212.68285
11.276 204.93812 210.16799
11.278 251.12921 208.12276
11.28 221.47221 206.31596
11.282 196.29448 204.52646
11.284 248.91436 202.55834
11.286 234.83065 200.30748
11.288 194.65352 197.7614
11.29 199.77925 195.008
11.292 244.21606 192.1657
11.294 177.91135 189.41643
11.296 221.36132 186.92942
11.298 217.12644 184.85211
11.3 214.36273 183.30208
11.302 199.3543 182.3656
11.304 197.07154 182.11417
11.306 217.35976 182.59694
11.308 191.98693 183.85843
11.31 202.6932 185.94203
11.312 206.29363 188.89437
11.314 224.27063 192.76826
11.316 244.66931 197.62406
11.318 196.73815 203.5298
11.32 189.32028 210.5598
11.322 233.52175 218.79175
11.324 194.96443 228.303
11.326 241.3315 239.15776
11.328 239.61907 251.40418
11.33 234.23092 265.05342
11.332 218.26531 280.05878
11.334 272.10137 296.2636
11.336 250.82027 313.44013
11.338 273.55586 331.12164
11.34 299.64952 348.64054
11.342 332.01296 365.09609
11.344 297.48059 379.40056
11.346 287.77228 390.37209
11.348 358.78734 397.04719
11.35 312.1675 398.77671
11.352 314.90117 395.41329
11.354 325.15164 387.38491
11.356 320.52077 375.56443
11.358 313.0946 361.06066
11.36 302.79987 344.99654
11.362 343.30301 328.34375
11.364 287.32553 311.84161
11.366 305.79507 295.99094
11.368 261.09337 281.09452
11.37 282.7995 267.31482
11.372 229.78198 254.72668
11.374 279.14453 243.35557
11.376 216.60438 233.19889
11.378 216.89325 224.23622
11.38 216.88685 216.43543
11.382 222.76912 209.75474
11.384 217.2023 204.14771
11.386 224.73748 199.56698
11.388 233.27275 195.96805
11.39 182.37929 193.31236
11.392 205.89028 191.56971
11.394 192.42735 190.7201
11.396 191.67063 190.75494
11.398 168.91608 191.6779
11.4 214.79175 193.50535
11.402 189.84506 196.26633
11.404 204.30233 200.00205
11.406 206.2196 204.76472
11.408 217.04414 210.61522
11.41 191.22382 217.6192
11.412 244.19308 225.84083
11.414 215.66515 235.3331
11.416 285.00216 246.12386
11.418 245.60374 258.19671
11.42 282.08331 271.46721
11.422 280.07021 285.75696
11.424 315.9125 300.7715
11.426 250.541 316.09148
11.428 276.9257 331.18803
11.43 316.96465 345.46818
11.432 328.54124 358.34373
11.434 329.47459 369.30143
11.436 345.63942 377.94467
11.438 327.19039 383.98886
11.44 366.45426 387.22036
11.442 317.48681 387.45634
11.444 312.71938 384.53667
11.446 351.84402 378.38421
11.448 356.98085 369.08193
11.45 312.57087 356.93868
11.452 291.00852 342.49551
11.454 315.14453 326.44409
11.456 289.10073 309.52924
11.458 314.40337 292.46761
11.46 288.67934 275.81859
11.462 265.33161 260.01614
11.464 279.90862 245.27851
11.466 231.78833 231.76234
11.468 257.21386 219.50904
11.47 237.55972 208.49686
11.472 240.54176 198.66648
11.474 181.83073 189.92869
11.476 184.80128 182.195
11.478 234.90026 175.37274
11.48 213.05642 169.37321
11.482 174.89411 164.11729
11.484 173.90058 159.53332
11.486 170.7202 155.54233
11.488 164.70083 152.09536
11.49 176.22935 149.14313
11.492 166.83011 146.64464
11.494 158.72098 144.56507
11.496 184.66248 142.87714
11.498 186.17347 141.55563
11.5 156.73901 140.58307
11.502 180.98087 139.94418
11.504 145.96567 139.61458
11.506 168.19885 139.60234
11.508 155.87107 139.88015
11.51 175.09384 140.42575
11.512 145.0678 141.20734
11.514 162.49547 142.18016
11.516 153.21421 143.28436
11.518 158.61493 144.44828
11.52 150.99864 145.58474
11.522 150.36304 146.61681
11.524 157.34118 147.48378
11.526 162.12979 148.15869
11.528 181.61537 148.65736
11.53 151.09256 149.03759
11.532 160.49305 149.38638
11.534 148.51883 149.81453
11.536 168.13944 150.42742
11.538 157.24269 151.32469
11.54 156.67039 152.59332
11.542 156.35491 154.30743
11.544 162.49137 156.53057
11.546 148.48858 159.31863
11.548 124.01256 162.7212
11.55 136.32107 166.78645
11.552 155.71867 171.55459
11.554 137.62607 177.06033
11.556 110.48322 183.32343
11.558 154.04785 190.34839
11.56 155.19517 198.11676
11.562 141.58164 206.57744
11.564 147.63906 215.64397
11.566 156.92656 225.18905
11.568 163.72965 235.03243
11.57 134.98778 244.9332
11.572 191.91034 254.56767
11.574 174.51404 263.52718
11.576 188.07948 271.27767
11.578 182.24959 277.27046
11.58 173.8681 280.98257
11.582 216.82868 282.03995
11.584 239.61629 280.31639
11.586 177.65927 275.97612
11.588 206.3116 269.43931
11.59 200.07684 261.28688
11.592 145.51751 252.14369
11.594 156.22805 242.57773
11.596 206.48872 233.05072
11.598 178.20666 223.9066
11.6 142.47466 215.35411
11.602 138.5212 207.53912
11.604 150.23207 200.54089
11.606 132.42185 194.39991
11.608 146.60999 189.12596
11.61 149.53694 184.71376
11.612 183.27846 181.14554
11.614 121.65892 178.39403
11.616 154.03625 176.42373
11.618 114.70982 175.19039
11.62 140.86602 174.63845
11.622 141.20426 174.69637
11.624 165.31803 175.27049
11.626 142.39597 176.23886
11.628 136.31891 177.44761
11.63 142.05089 178.71361
11.632 176.26145 179.83791
11.634 138.1453 180.62644
11.636 172.47045 180.92666
11.638 172.08007 180.65468
11.64 131.66156 179.81354
11.642 157.92238 178.49037
11.644 133.9762 176.83433
11.646 171.55329 175.02466
11.648 138.06018 173.24014
11.65 155.98189 171.63796
11.652 94.19823 170.33896
11.654 161.55188 169.44681
11.656 164.01253 169.02363
11.658 141.45903 169.11677
11.66 138.3926 169.76106
11.662 126.08519 170.9848
11.664 110.79151 172.81424
11.666 143.66576 175.2777
11.668 179.68274 178.40525
11.67 164.9176 182.22966
11.672 174.36262 186.78828
11.674 118.55618 192.11912
11.676 146.66723 198.2579
11.678 145.47373 205.23255
11.68 147.39863 213.05533
11.682 153.54054 221.71238
11.684 200.77995 231.15106
11.686 217.76885 241.26645
11.688 190.84914 251.88943
11.69 205.01695 262.77958
11.692 179.96474 273.62588
11.694 202.94618 284.05729
11.696 219.78623 293.66375
11.698 214.22712 302.02863
11.7 238.14965 308.77459
11.702 212.4467 313.62325
11.704 223.17555 316.45418
11.706 257.77626 317.35653
11.708 264.76333 316.63293
11.71 199.86118 314.76027
11.712 224.24479 312.31463
11.714 219.71348 309.88834
11.716 233.42519 308.02424
11.718 201.48296 307.17938
11.72 267.32397 307.7375
11.722 241.57498 309.93447
11.724 242.78703 314.00295
11.726 209.86637 320.10632
11.728 266.96524 328.37413
11.73 245.22929 338.90868
11.732 280.46994 351.78691
11.734 253.52085 367.05306
11.736 321.09743 384.70693
11.738 321.06046 404.68837
11.74 323.68972 426.8614
11.742 334.12069 451.00111
11.744 390.12663 476.78407
11.746 373.8615 503.77882
11.748 340.10494 531.42891
11.75 450.68704 559.02319
11.752 437.34325 585.66083
11.754 459.75105 610.23807
11.756 420.51284 631.50076
11.758 526.08352 648.1839
11.76 505.39385 659.23834
11.762 445.83371 664.0693
11.764 501.13293 662.66572
11.766 514.16629 655.69429
11.768 495.88211 644.1731
11.77 464.51383 629.27873
11.772 477.18808 612.07078
11.774 462.16085 593.29484
11.776 459.4611 573.34
11.778 406.19357 552.31682
11.78 428.26203 530.21224
11.782 407.70602 507.05439
11.784 358.93277 483.02549
11.786 350.50145 458.48987
11.788 318.3621 433.944
11.79 343.22465 409.92913
11.792 303.85193 386.9402
11.794 341.10822 365.36979
11.796 272.45227 345.48605
11.798 302.41148 327.44434
11.8 243.96344 311.2685
11.802 238.53873 296.93974
11.804 241.89614 284.375
11.806 237.53783 273.45144
11.808 206.07024 264.0222
11.81 218.97148 255.91694
11.812 225.54726 248.94637
11.814 197.77998 242.90445
11.816 202.66692 237.5693
11.818 172.83026 232.72233
11.82 199.61141 228.17723
11.822 195.26708 223.75673
11.824 170.52117 219.34497
11.826 184.33595 214.88629
11.828 156.19628 210.3837
11.83 178.59391 205.88768
11.832 194.2724 201.47885
11.834 183.74545 197.24954
11.836 142.8054 193.28821
11.838 156.77303 189.66931
11.84 175.5942 186.44878
11.842 199.98361 183.66421
11.844 185.09796 181.33776
11.846 169.0573 179.48026
11.848 174.5062 178.09532
11.85 153.05936 177.18318
11.852 181.97282 176.74227
11.854 160.18712 176.77309
11.856 162.08351 177.27853
11.858 153.44191 178.26533
11.86 171.6984 179.74716
11.862 172.49027 181.73746
11.864 159.58776 184.26218
11.866 168.2318 187.35812
11.868 198.33338 191.05116
11.87 187.7582 195.39096
11.872 166.44938 200.42589
11.874 216.62948 206.20741
11.876 210.42205 212.78469
11.878 212.67816 220.20533
11.88 200.10248 228.50604
11.882 207.53882 237.71554
11.884 190.81996 247.84929
11.886 229.90143 258.91163
11.888 258.49144 270.9001
11.89 208.64189 283.81199
11.892 261.19895 297.65089
11.894 239.78531 312.43078
11.896 271.27571 328.1761
11.898 276.57834 344.9171
11.9 295.83309 362.67836
11.902 325.94169 381.45602
11.904 330.29416 401.17908
11.906 365.85755 421.65483
11.908 379.4351 442.50834
11.91 379.87351 463.13654
11.912 429.4066 482.70096
11.914 411.00318 500.18082
11.916 512.09674 514.49709
11.918 518.69968 524.67745
11.92 485.89629 530.01794
11.922 489.22965 530.18464
11.924 522.26313 525.22502
11.926 505.11853 515.50239
11.928 482.91945 501.60143
11.93 434.16053 484.23786
11.932 406.16552 464.2143
11.934 407.19873 442.37293
11.936 381.3921 419.55288
11.938 351.75722 396.53649
11.94 313.82393 373.99694
11.942 270.77707 352.46232
11.944 288.09881 332.3186
11.946 277.02011 313.75953
11.948 266.62723 296.89919
11.95 223.24782 281.74003
11.952 225.01112 268.21369
11.954 210.26318 256.19962
11.956 186.48361 245.55377
11.958 172.70808 236.10524
11.96 191.63449 227.67998
11.962 179.38313 220.11581
11.964 178.24983 213.26806
11.966 192.22201 207.02362
11.968 134.09411 201.3164
11.97 163.55539 196.10542
11.972 173.79175 191.38065
11.974 159.3938 187.1503
11.976 145.41371 183.4333
11.978 175.76394 180.23743
11.98 187.10264 177.57635
11.982 155.14338 175.45585
11.984 133.26862 173.87595
11.986 128.44024 172.83038
11.988 179.35702 172.30789
11.99 138.64317 172.28936
11.992 122.41567 172.74496
11.994 135.08312 173.62961
11.996 134.82093 174.87765
11.998 131.52523 176.39808
12 130.87601 178.07246
12.002 175.91132 179.76084
12.004 129.94256 181.30471
12.006 135.60939 182.56121
12.008 132.09578 183.42018
12.01 151.01872 183.83029
12.012 109.85172 183.81167
12.014 168.38295 183.45232
12.016 133.05249 182.88813
12.018 149.14396 182.27679
12.02 164.46041 181.77078
12.022 145.70706 181.49445
12.024 142.20139 181.5367
12.026 128.74216 181.94428
12.028 174.04274 182.7265
12.03 138.69511 183.85454
12.032 163.07094 185.28432
12.034 143.81146 186.96357
12.036 155.07266 188.85144
12.038 132.65351 190.93279
12.04 100.72049 193.22595
12.042 121.84506 195.77967
12.044 188.68607 198.65951
12.046 170.21391 201.92705
12.048 142.07715 205.61686
12.05 158.06707 209.71559
12.052 159.73482 214.14648
12.054 141.37117 218.76184
12.056 186.26089 223.34653
12.058 192.22609 227.63462
12.06 210.31406 231.3393
12.062 189.00281 234.19066
12.064 222.18991 235.97194
12.066 224.78321 236.5439
12.068 226.58838 235.85315
12.07 190.66091 233.92779
12.072 213.61974 230.86795
12.074 183.85942 226.83586
12.076 164.24276 222.0441
12.078 167.20548 216.73873
12.08 159.62763 211.17672
12.082 181.91096 205.60164
12.084 177.88329 200.22381
12.086 151.11695 195.20904
12.088 168.33001 190.67638
12.09 168.26769 186.70289
12.092 161.10255 183.33201
12.094 166.89003 180.58292
12.096 160.85475 178.4591
12.098 201.76903 176.9553
12.1 150.05308 176.06329
12.102 182.54508 175.77391
12.104 150.26447 176.08216
12.106 175.12483 176.98723
12.108 139.92729 178.49385
12.11 180.45287 180.61285
12.112 161.47211 183.36119
12.114 208.65287 186.76158
12.116 183.91432 190.84149
12.118 206.51894 195.63149
12.12 193.84148 201.16374
12.122 188.7143 207.46252
12.124 218.3655 214.54582
12.126 208.59084 222.41155
12.128 173.19616 231.02788
12.13 213.30436 240.32031
12.132 248.69549 250.16185
12.134 245.80916 260.35285
12.136 230.62011 270.6373
12.138 259.62758 280.71393
12.14 238.3634 290.26661
12.142 291.51732 299.02358
12.144 259.3652 306.81154
12.146 274.87493 313.61192
12.148 268.61677 319.55886
12.15 267.4468 324.92994
12.152 280.0064 330.09673
12.154 265.28919 335.46995
12.156 299.36552 341.45248
12.158 273.56229 348.40762
12.16 331.67184 356.64106
12.162 293.38086 366.38977
12.164 277.75212 377.81075
12.166 270.31338 390.96667
12.168 296.48123 405.80644
12.17 370.41587 422.14924
12.172 311.62278 439.67763
12.174 290.15051 457.95128
12.176 337.9567 476.44914
12.178 360.75712 494.6403
12.18 350.78877 512.07002
12.182 342.11164 528.43281
12.184 403.29708 543.59969
12.186 457.25309 557.57782
12.188 380.87107 570.40886
12.19 423.6671 582.0351
12.192 457.05484 592.18695
12.194 422.54353 600.33456
12.196 449.57053 605.7359
12.198 506.11624 607.57766
12.2 527.12153 605.17449
12.202 511.61777 598.15776
12.204 510.04219 586.60019
12.206 488.66104 570.98954
12.208 495.25155 552.16438
12.21 478.90874 531.09965
12.212 455.22041 508.78755
12.214 433.91369 486.11652
12.216 417.27841 463.80891
12.218 353.80595 442.39829
12.22 360.08364 422.22958
12.222 362.4248 403.4738
12.224 325.72401 386.1541
12.226 348.1087 370.18463
12.228 268.95257 355.41577
12.23 264.59582 341.69031
12.232 276.16866 328.87664
12.234 289.30414 316.88517
12.236 233.48511 305.68879
12.238 271.71054 295.26757
12.24 211.49793 285.6038
12.242 202.33277 276.65271
12.244 215.06131 268.33161
12.246 221.09408 260.52466
12.248 220.79941 253.1014
12.25 234.60777 245.94246
12.252 193.20369 238.964
12.254 237.06477 232.13154
12.256 191.36447 225.45925
12.258 183.97161 218.99599
12.26 156.93628 212.80471
12.262 171.11784 206.94285
12.264 148.89956 201.4494
12.266 203.10907 196.34068
12.268 144.909 191.61381
12.27 164.42368 187.25514
12.272 168.61375 183.25003
12.274 159.10923 179.5893
12.276 145.03715 176.27542
12.278 171.48066 173.32041
12.28 104.71995 170.74317
12.282 171.28385 168.5694
12.284 134.34533 166.81225
12.286 142.23398 165.49429
12.288 107.27611 164.63086
12.29 145.16984 164.23396
12.292 121.46104 164.31241
12.294 142.71599 164.87135
12.296 168.07735 165.91159
12.298 158.15656 167.4245
12.3 180.9756 169.3921
12.302 146.93182 171.77958
12.304 125.52352 174.53068
12.306 144.56667 177.56326
12.308 150.09519 180.7681
12.31 166.9672 184.01343
12.312 181.14668 187.15707
12.314 176.83631 190.06582
12.316 177.3504 192.63739
12.318 178.05701 194.81773
12.32 173.86177 196.6049
12.322 190.53088 198.03628
12.324 174.81193 199.16195
12.326 204.55576 200.01305
12.328 136.73718 200.57617
12.33 191.28843 200.78238
12.332 175.1405 200.51559
12.334 163.20788 199.63927
12.336 134.17755 198.03442
12.338 148.89826 195.63768
12.34 166.15301 192.45779
12.342 164.33973 188.607
12.344 136.08455 184.24455
12.346 166.88711 179.56303
12.348 141.73781 174.76394
12.35 142.00302 170.02352
12.352 121.42745 165.48163
12.354 144.98424 161.23837
12.356 121.93802 157.35769
12.358 176.70375 153.87432
12.36 133.59486 150.80154
12.362 149.76193 148.13965
12.364 135.98966 145.87562
12.366 163.87802 143.9964
12.368 142.9029 142.49727
12.37 123.56007 141.33982
12.372 131.29349 140.52157
12.374 109.59733 140.03127
12.376 134.00989 139.86076
12.378 155.09998 140.00526
12.38 88.17701 140.46235
12.382 143.5475 141.23822
12.384 147.66906 142.33348
12.386 137.30858 143.7613
12.388 129.99491 145.52761
12.39 142.83819 147.65129
12.392 140.42078 150.14158
12.394 125.89446 153.01552
12.396 140.23563 156.28603
12.398 120.69935 159.96092
12.4 161.82125 164.04106
12.402 173.68462 168.51633
12.404 164.25275 173.35023
12.406 150.6341 178.55177
12.408 187.23316 184.06638
12.41 174.00012 189.86101
12.412 178.48504 195.91238
12.414 213.34019 202.21244
12.416 189.80392 208.76695
12.418 235.19322 215.58505
12.42 212.73245 222.66055
12.422 207.87726 229.9497
12.424 193.36031 237.35221
12.426 256.15884 244.70291
12.428 245.89813 251.77987
12.43 273.51406 258.33133
12.432 265.29358 264.11786
12.434 307.29353 268.961
12.436 272.46258 272.77276
12.438 278.39546 275.58022
12.44 276.33621 277.50867
12.442 317.0932 278.72935
12.444 255.265 279.44081
12.446 295.8868 279.80518
12.448 287.81926 279.9248
12.45 320.67149 279.8271
12.452 273.66952 279.4717
12.454 299.7546 278.78304
12.456 290.4281 277.66666
12.458 297.37832 276.08655
12.46 285.97523 274.08099
12.462 287.57973 271.77782
12.464 322.46904 269.38744
12.466 272.32158 267.17121
12.468 283.07916 265.40371
12.47 285.42796 264.33616
12.472 275.34892 264.16918
12.474 284.65509 265.03542
12.476 248.65648 266.98805
12.478 293.84761 269.9911
12.48 264.32267 273.91452
12.482 241.75172 278.52705
12.484 219.84202 283.48415
12.486 295.36356 288.34979
12.488 212.11801 292.61286
12.49 267.90753 295.73743
12.492 221.24675 297.23134
12.494 292.11963 296.72112
12.496 219.9565 294.00574
12.498 238.63008 289.12557
12.5 198.68081 282.29654
12.502 252.20291 273.89945
12.504 254.21301 264.40045
12.506 204.42928 254.27906
12.508 208.32528 243.97089
12.51 213.222 233.83306
12.512 208.94125 224.13188
12.514 189.40143 215.04689
12.516 216.99951 206.68418
12.518 154.2887 199.09291
12.52 157.58413 192.28116
12.522 173.19461 186.22927
12.524 173.59749 180.89997
12.526 165.27002 176.24574
12.528 162.38889 172.21396
12.53 173.97363 168.75052
12.532 138.44143 165.80285
12.534 173.66716 163.32274
12.536 139.67928 161.26748
12.538 138.73096 159.60205
12.54 145.75387 158.30597
12.542 125.74705 157.36352
12.544 125.17911 156.76975
12.546 163.86699 156.52722
12.548 164.64766 156.64425
12.55 151.85427 157.13214
12.552 148.76144 158.01024
12.554 181.25143 159.29719
12.556 142.0272 161.01628
12.558 161.60611 163.19526
12.56 146.65269 165.86083
12.562 149.99178 169.05071
12.564 198.50408 172.80446
12.566 148.31965 177.16556
12.568 216.5843 182.1802
12.57 105.37589 187.89592
12.572 180.92371 194.35768
12.574 160.35989 201.60354
12.576 202.52663 209.65745
12.578 163.47761 218.52011
12.58 185.23034 228.1543
12.582 192.54245 238.47353
12.584 211.0023 249.32509
12.586 205.23392 260.47951
12.588 241.29508 271.62921
12.59 197.32398 282.4032
12.592 220.46336 292.40109
12.594 208.27798 301.25209
12.596 224.86549 308.66476
12.598 245.6073 314.47942
12.6 238.77659 318.67672
12.602 214.03761 321.34823
12.604 230.33182 322.63577
12.606 244.48686 322.6637
12.608 240.10851 321.49092
12.61 217.55552 319.10027
12.612 227.40546 315.42812
12.614 228.17693 310.42107
12.616 246.18482 304.07839
12.618 226.98872 296.56343
12.62 206.55866 288.1014
12.622 208.4928 279.01927
12.624 219.41226 269.68414
12.626 226.03138 260.45103
12.628 192.07468 251.62702
12.63 207.70295 243.45206
12.632 217.12915 236.09526
12.634 186.54203 229.66111
12.636 154.12719 224.19987
12.638 145.31823 219.71802
12.64 129.28132 216.18616
12.642 202.72427 213.54343
12.644 134.88911 211.69868
12.646 154.35266 210.52936
12.648 154.24395 209.88039
12.65 192.35859 209.56559
12.652 204.4599 209.3749
12.654 158.83781 209.09033
12.656 194.05359 208.50587
12.658 169.01552 207.45666
12.66 146.68799 205.84135
12.662 157.29759 203.63277
12.664 176.16699 200.8759
12.666 173.1752 197.67281
12.668 158.64697 194.16101
12.67 153.11325 190.49338
12.672 147.29602 186.81272
12.674 177.69845 183.25094
12.676 167.48727 179.91501
12.678 161.11422 176.88695
12.68 117.04139 174.22534
12.682 141.69251 171.96878
12.684 162.1316 170.14041
12.686 184.57272 168.75241
12.688 132.88918 167.81003
12.69 149.73259 167.30232
12.692 126.73589 167.25513
12.694 164.58286 167.65717
12.696 126.35097 168.51177
12.698 180.46821 169.82486
12.7 148.70677 171.60526
12.702 153.01279 173.86551
12.704 152.04094 176.61671
12.706 140.06378 179.87372
12.708 158.91682 183.64864
12.71 128.97763 187.94866
12.712 135.48936 192.77178
12.714 147.29796 198.10136
12.716 153.04935 203.90013
12.718 133.84774 210.10337
12.72 162.37564 216.61622
12.722 164.16446 223.3137
12.724 166.06318 230.05062
12.726 140.33655 236.6746
12.728 178.40988 243.05958
12.73 171.15467 249.12995
12.732 193.0099 254.88464
12.734 177.43516 260.40644
12.736 209.09299 265.84867
12.738 181.90207 271.41611
12.74 205.79996 277.33022
12.742 221.56742 283.80095
12.744 204.66273 291.00466
12.746 196.16978 299.07258
12.748 215.98886 308.06839
12.75 253.62174 317.99689
12.752 283.00287 328.77686
12.754 222.78687 340.23149
12.756 292.01602 352.07036
12.758 283.95721 363.88249
12.76 327.27329 375.14904
12.762 281.70355 385.28364
12.764 276.65135 393.70415
12.766 273.19439 399.92869
12.768 283.37394 403.6707
12.77 321.87916 404.90762
12.772 311.03432 403.88629
12.774 311.38579 401.09149
12.776 290.96971 397.15155
12.778 353.69736 392.74032
12.78 309.04338 388.48894
12.782 281.87925 384.92424
12.784 277.22741 382.43532
12.786 321.81144 381.2616
12.788 281.07296 381.49293
12.79 316.93737 383.07508
12.792 316.46182 385.81775
12.794 349.97259 389.40771
12.796 330.7388 393.43265
12.798 317.24956 397.42294
12.8 340.85754 400.91017
12.802 325.25076 403.50581
12.804 283.99773 404.97219
12.806 317.41137 405.27391
12.808 335.50641 404.58899
12.81 339.29649 403.27721
12.812 279.10212 401.81768
12.814 334.12063 400.73701
12.816 336.04415 400.54768
12.818 377.50852 401.70762
12.82 341.97258 404.6008
12.822 353.1419 409.53671
12.824 316.49109 416.75706
12.826 363.44055 426.44633
12.828 344.64292 438.74075
12.83 394.99937 453.73241
12.832 354.78141 471.46974
12.834 430.05875 491.94604
12.836 385.40642 515.08318
12.838 475.79007 540.6999
12.84 493.44354 568.47244
12.842 509.91045 597.88343
12.844 498.64198 628.17386
12.846 517.48595 658.31223
12.848 582.30213 687.00119
12.85 639.34406 712.74089
12.852 617.08527 733.95771
12.854 646.20947 749.18867
12.856 710.82309 757.28823
12.858 687.08806 757.60635
12.86 704.73927 750.08946
12.862 715.68855 735.2644
12.864 757.08562 714.12328
12.866 667.75691 687.94031
12.868 553.78603 658.08077
12.87 598.38077 625.84817
12.872 523.0573 592.39152
12.874 579.69479 558.66817
12.876 423.60063 525.44322
12.878 473.22904 493.30541
12.88 440.94188 462.68733
12.882 382.23464 433.88278
12.884 340.36584 407.0685
12.886 367.573 382.3221
12.888 316.32213 359.64308
12.89 315.15041 338.97294
12.892 274.81971 320.21342
12.894 281.86976 303.24187
12.896 255.61525 287.9233
12.898 218.99296 274.11925
12.9 207.83626 261.69393
12.902 220.752 250.51818
12.904 220.99202 240.47186
12.906 221.31065 231.44484
12.908 203.4343 223.33767
12.91 207.92637 216.06128
12.912 198.33885 209.53662
12.914 193.44991 203.69405
12.916 206.678 198.47266
12.918 160.58448 193.81958
12.92 200.51106 189.6893
12.922 153.65646 186.04302
12.924 151.40462 182.84881
12.926 190.44809 180.07809
12.928 172.26287 177.70966
12.93 110.96322 175.72626
12.932 160.17612 174.11579
12.934 150.60515 172.86777
12.936 133.77354 171.97774
12.938 138.72189 171.44359
12.94 146.72272 171.2662
12.942 141.60488 171.44866
12.944 161.87695 171.98756
12.946 108.11311 172.90374
12.948 147.36164 174.19462
12.95 161.72559 175.84254
12.952 177.48447 177.87737
12.954 131.42407 180.27166
12.956 171.5978 183.0061
12.958 141.43298 186.04984
12.96 143.97886 189.36946
12.962 162.59076 192.92303
12.964 181.79303 196.67434
12.966 149.36546 200.60249
12.968 174.42842 204.69835
12.97 142.68777 208.99568
12.972 165.71744 213.54135
12.974 150.05812 218.40394
12.976 163.75964 223.65905
12.978 152.71595 229.37712
12.98 197.76611 235.60516
12.982 184.13081 242.36118
12.984 159.19104 249.61745
12.986 188.4617 257.29057
12.988 207.35363 265.23204
12.99 186.88203 273.22144
12.992 198.31986 280.96613
12.994 190.12799 288.10787
12.996 172.18526 294.2488
12.998 215.41755 298.9884
13 211.01394 301.97802
13.002 222.92613 302.97998
13.004 232.86622 301.91575
13.006 217.62831 298.88683
13.008 198.27541 294.1595
13.01 210.0631 288.11739
13.012 209.89367 281.19633
13.014 216.74504 273.82166
13.016 213.77892 266.35041
13.018 204.75351 259.05314
13.02 241.1805 252.09668
13.022 208.66445 245.55235
13.024 215.41912 239.41367
13.026 228.15047 233.62155
13.028 217.20128 228.09272
13.03 163.75507 222.74829
13.032 226.43872 217.53568
13.034 207.54005 212.44105
13.036 229.5635 207.48986
13.038 195.02856 202.73788
13.04 173.8405 198.25709
13.042 251.6239 194.12155
13.044 165.07589 190.39437
13.046 149.11749 187.1323
13.048 134.12909 184.36658
13.05 175.2471 182.11776
13.052 182.6012 180.39296
13.054 174.25273 179.18919
13.056 141.55939 178.49574
13.058 184.21596 178.29636
13.06 175.50131 178.57137
13.062 161.66245 179.30025
13.064 162.54632 180.46661
13.066 185.08655 182.05553
13.068 168.36705 184.0676
13.07 170.68522 186.51542
13.072 191.31794 189.42622
13.074 223.68921 192.84038
13.076 177.11401 196.80515
13.078 193.34568 201.37015
13.08 173.85086 206.57589
13.082 195.05819 212.45125
13.084 160.40267 218.99387
13.086 181.32629 226.16539
13.088 172.28286 233.84449
13.09 175.75456 241.9477
13.092 162.32587 250.22239
13.094 202.66236 258.37809
13.096 230.18696 266.06441
13.098 196.84578 272.87764
13.1 240.16663 278.48186
13.102 186.07957 282.54606
13.104 255.9165 284.85981
13.106 218.81546 285.37105
13.108 218.4328 284.1592
13.11 195.15223 281.43314
13.112 234.42728 277.4984
13.114 225.40602 272.71159
13.116 236.46961 267.44162
13.118 200.14979 262.04334
13.12 216.9874 256.83386
13.122 201.44348 252.0805
13.124 247.5776 247.99569
13.126 202.31599 244.73766
13.128 218.7396 242.4148
13.13 235.86357 241.09117
13.132 204.38208 240.79129
13.134 234.9881 241.50269
13.136 206.50378 243.17566
13.138 215.22077 245.72059
13.14 228.15679 249.0037
13.142 232.13282 252.84489
13.144 201.79982 257.01948
13.146 227.81016 261.26842
13.148 226.2304 265.3196
13.15 236.89134 268.91512
13.152 268.23213 271.84831
13.154 267.63399 273.98823
13.156 271.075 275.29215
13.158 273.5001 275.79805
13.16 269.44234 275.60153
13.162 232.95137 274.82696
13.164 242.12754 273.60351
13.166 228.35844 272.05264
13.168 253.77225 270.28768
13.17 267.00547 268.42071
13.172 216.09109 266.56996
13.174 218.04427 264.86142
13.176 230.56507 263.42225
13.178 266.47097 262.36383
13.18 256.60901 261.7643
13.182 236.43748 261.6466
13.184 245.9757 261.95983
13.186 240.60638 262.58038
13.188 219.67275 263.28952
13.19 238.83688 263.80973
13.192 241.97055 263.82067
13.194 212.39939 263.00385
13.196 237.63706 261.09278
13.198 202.73811 257.91982
13.2 212.82823 253.4464
13.202 212.12933 247.76706
13.204 202.6937 241.08752
13.206 245.51239 233.68058
13.208 185.50576 225.84433
13.21 214.94972 217.85975
13.212 179.53354 209.96533
13.214 188.74194 202.34542
13.216 222.0027 195.13036
13.218 195.61858 188.39924
13.22 202.52655 182.19539
13.222 188.50862 176.53213
13.224 162.88997 171.4027
13.226 151.14539 166.7712
13.228 155.68108 162.64339
13.23 171.93417 158.97074
13.232 201.49261 155.72191
13.234 147.61463 152.86561
13.236 185.56767 150.37235
13.238 149.66564 148.21513
13.24 175.92332 146.36612
13.242 127.53052 144.81127
13.244 135.54928 143.52869
13.246 143.74528 142.50305
13.248 168.28129 141.72188
13.25 123.74738 141.17546
13.252 168.62668 140.85659
13.254 152.13662 140.76113
13.256 175.75393 140.88689
13.258 169.22146 141.23417
13.26 153.02831 141.80552
13.262 158.21051 142.60546
13.264 195.89795 143.64039
13.266 146.37471 144.91817
13.268 151.00871 146.44766
13.27 141.86448 148.23799
13.272 160.27152 150.2976
13.274 160.52334 152.62832
13.276 179.54606 155.24047
13.278 142.54233 158.12498
13.28 152.29264 161.26676
13.282 163.13263 164.63807
13.284 163.72212 168.19371
13.286 157.39739 171.87023
13.288 184.2264 175.58455
13.29 159.99226 179.23909
13.292 137.6889 182.72864
13.294 182.56174 185.95055
13.296 187.84994 188.82284
13.298 171.76929 191.28444
13.3 157.08737 193.31907
13.302 201.69933 194.9489
13.304 179.80522 196.23129
13.306 164.70151 197.25162
13.308 200.325 198.11183
13.31 172.10567 198.9189
13.312 172.14068 199.778
13.314 188.28304 200.78859
13.316 199.09498 202.04491
13.318 169.58227 203.62453
13.32 181.63766 205.61188
13.322 174.84023 208.08281
13.324 203.13504 211.10807
13.326 178.84119 214.75162
13.328 198.20642 219.06833
13.33 181.01255 224.10111
13.332 182.45894 229.87662
13.334 199.79654 236.40291
13.336 190.30709 243.65925
13.338 220.75221 251.59062
13.34 163.7091 260.09815
13.342 228.33296 269.03126
13.344 202.71728 278.18369
13.346 190.89769 287.29774
13.348 227.90157 296.08065
13.35 252.97374 304.20726
13.352 195.22608 311.47447
13.354 256.70251 317.67849
13.356 239.21635 322.76355
13.358 212.52989 326.80944
13.36 245.63584 330.02301
13.362 242.09731 332.69972
13.364 229.04068 335.19195
13.366 265.14308 337.86198
13.368 268.56274 341.05335
13.37 242.19083 345.07257
13.372 240.21665 350.17998
13.374 228.50193 356.59488
13.376 234.83149 364.48905
13.378 263.10928 373.99548
13.38 269.56416 385.20963
13.382 273.24395 398.18844
13.384 310.48602 412.9472
13.386 310.0769 429.45483
13.388 328.22492 447.6306
13.39 321.62581 467.34584
13.392 325.91806 488.4355
13.394 350.78486 510.72055
13.396 337.76235 534.03835
13.398 389.93353 558.27211
13.4 342.18435 583.36565
13.402 432.05692 609.31041
13.404 412.09683 636.0978
13.406 447.72674 663.64062
13.408 500.40296 691.67796
13.41 460.33346 719.68506
13.412 511.37122 746.813
13.414 526.09503 771.88291
13.416 567.70104 793.45451
13.418 638.15556 809.97673
13.42 642.98055 820.00575
13.422 619.37518 822.44777
13.424 666.31673 816.76322
13.426 650.61819 803.07144
13.428 699.39952 782.12395
13.43 583.06415 755.16259
13.432 606.66189 723.70998
13.434 573.53401 689.3551
13.436 527.12554 653.57967
13.438 506.91803 617.64613
13.44 495.12344 582.5456
13.442 459.66334 548.99288
13.444 377.7224 517.45087
13.446 382.27868 488.16999
13.448 383.31075 461.22001
13.45 370.2268 436.58295
13.452 339.14058 414.11748
13.454 322.72868 393.64134
13.456 308.64874 374.95491
13.458 279.12717 357.85331
13.46 299.3511 342.14912
13.462 266.96469 327.67883
13.464 260.52364 314.28755
13.466 249.4249 301.89709
13.468 237.90769 290.39792
13.47 228.14979 279.7174
13.472 252.69245 269.80354
13.474 228.06972 260.61122
13.476 228.33852 252.11828
13.478 187.22237 244.30981
13.48 241.53716 237.17643
13.482 229.92204 230.71119
13.484 208.20647 224.90638
13.486 201.68732 219.75233
13.488 178.7466 215.23704
13.49 197.88268 211.34704
13.492 185.84476 208.06801
13.494 183.35261 205.38575
13.496 174.13215 203.28641
13.498 198.73055 201.75707
13.5 162.15054 200.78561
13.502 189.00533 200.35995
13.504 176.67568 200.46935
13.506 192.17239 201.09475
13.508 200.37598 202.21947
13.51 199.21106 203.82204
13.512 194.81861 205.85967
13.514 150.79089 208.28705
13.516 181.2518 211.03719
13.518 195.14685 214.0225
13.52 196.63966 217.13524
13.522 216.98098 220.2524
13.524 198.94637 223.24554
13.526 211.72548 225.99421
13.528 194.32746 228.39975
13.53 187.59133 230.39506
13.532 195.80327 231.94727
13.534 242.14883 233.0504
13.536 183.74505 233.71513
13.538 225.1391 233.95356
13.54 220.15012 233.7691
13.542 225.20244 233.15231
13.544 201.75242 232.08583
13.546 247.44455 230.55398
13.548 221.70394 228.5544
13.55 263.42398 226.10639
13.552 213.19874 223.25423
13.554 209.49513 220.06046
13.556 232.31993 216.60178
13.558 229.41185 212.97021
13.56 222.36875 209.25549
13.562 211.57921 205.55092
13.564 231.76032 201.94906
13.566 216.11519 198.53804
13.568 178.32295 195.39753
13.57 192.22408 192.59472
13.572 180.40294 190.1812
13.574 191.77488 188.19129
13.576 227.77912 186.64173
13.578 171.57999 185.53234
13.58 167.42595 184.84733
13.582 167.78249 184.55729
13.584 202.62795 184.62195
13.586 185.77144 184.99396
13.588 174.78035 185.62404
13.59 190.44923 186.46696
13.592 205.23664 187.48766
13.594 157.28226 188.66644
13.596 176.88381 190.00188
13.598 171.98918 191.51144
13.6 193.50255 193.23239
13.602 171.29943 195.2055
13.604 212.96161 197.48809
13.606 158.31044 200.13363
13.608 157.13024 203.19654
13.61 143.58539 206.71496
13.612 166.63993 210.71415
13.614 188.85176 215.20329
13.616 189.45638 220.17469
13.618 195.02538 225.60809
13.62 203.95039 231.47521
13.622 203.99602 237.73063
13.624 172.48821 244.38167
13.626 198.11512 251.39644
13.628 209.54919 258.76636
13.63 227.85001 266.48571
13.632 215.68624 274.54053
13.634 200.33953 282.89769
13.636 237.75471 291.47594
13.638 273.24324 300.15237
13.64 235.25677 308.74033
13.642 260.07587 316.99519
13.644 247.67546 324.63415
13.646 287.83013 331.36407
13.648 261.48022 336.92694
13.65 257.86533 341.1442
13.652 258.73462 343.95302
13.654 301.28014 345.4239
13.656 216.5715 345.75406
13.658 253.34564 345.23778
13.66 250.04123 344.21851
13.662 231.00913 343.04007
13.664 284.14712 341.99062
13.666 234.75385 341.27417
13.668 251.01427 340.98149
13.67 242.63802 341.08305
13.672 229.22083 341.43453
13.674 265.27525 341.79472
13.676 246.97627 341.85397
13.678 227.56044 341.27049
13.68 205.19729 339.7107
13.682 225.93803 336.88938
13.684 245.74454 332.60534
13.686 242.6035 326.76363
13.688 206.35551 319.40739
13.69 206.00187 310.68728
13.692 199.04286 300.85742
13.694 192.33391 290.23804
13.696 188.40584 279.17332
13.698 194.71332 267.99291
13.7 191.42392 256.98418
13.702 201.98066 246.37624
13.704 179.09945 236.33544
13.706 213.63184 226.96884
13.708 184.90901 218.33529
13.71 178.86234 210.44318
13.712 150.87412 203.27714
13.714 168.20631 196.79406
13.716 186.42794 190.93243
13.718 170.20994 185.61792
13.72 134.59354 180.76868
13.722 189.72612 176.30112
13.724 171.7272 172.13808
13.726 150.92403 168.20638
13.728 114.63457 164.45438
13.73 175.9145 160.84606
13.732 176.50606 157.36575
13.734 146.30624 154.00408
13.736 156.09808 150.76931
13.738 141.09552 147.6741
13.74 136.05241 144.73041
13.742 134.3579 141.95058
13.744 155.78771 139.34337
13.746 140.38351 136.91381
13.748 141.18185 134.6634
13.75 133.97719 132.59038
13.752 154.21531 130.69056
13.754 148.87568 128.95638
13.756 126.20935 127.38249
13.758 136.27079 125.95964
13.76 123.00756 124.67936
13.762 135.06608 123.53307
13.764 140.75576 122.5125
13.766 132.49286 121.59744
13.768 153.15381 120.80468
13.77 148.0956 120.11463
13.772 132.01164 119.52028
13.774 82.84797 119.01656
13.776 138.2323 118.59384
13.778 143.12114 118.24794
13.78 138.54032 117.97472
13.782 82.27843 117.76822
13.784 152.06596 117.62647
13.786 127.58177 117.54791
13.788 128.7505 117.53232
13.79 119.02814 117.58062
13.792 178.7491 117.69462
13.794 153.42971 117.87678
13.796 110.84933 118.12988
13.798 168.59999 118.45695
13.8 173.67662 118.86125
13.802 142.56528 119.34598
13.804 142.8711 119.91474
13.806 156.44324 120.5714
13.808 106.27321 121.3202
13.81 133.43931 122.16592
13.812 127.96281 123.11391
13.814 151.02213 124.17029
13.816 140.61518 125.33549
13.818 143.00387 126.63041
13.82 126.96285 128.06405
13.822 133.6796 129.63469
13.824 134.2025 131.35785
13.826 125.69411 133.24766
13.828 141.60915 135.3201
13.83 167.03134 137.58891
13.832 167.59136 140.03485
13.834 145.29769 142.75666
13.836 174.68192 145.73828
13.838 177.75105 149.00533
13.84 165.75787 152.58614
13.842 171.75193 156.51186
13.844 143.60267 160.81793
13.846 156.89976 165.53818
13.848 155.31142 170.71317
13.85 177.96048 176.38396
13.852 172.05044 182.59269
13.854 171.94959 189.36437
13.856 142.09542 196.77381
13.858 171.40937 204.84282
13.86 197.28074 213.60312
13.862 165.09647 223.08224
13.864 194.69434 233.29977
13.866 224.07081 244.26685
13.868 188.02784 255.9848
13.87 207.12552 268.44252
13.872 207.55635 281.61172
13.874 235.16446 295.4392
13.876 259.46519 309.83641
13.878 255.79457 324.66781
13.88 241.48806 339.73997
13.882 267.3362 354.79395
13.884 284.11661 369.5047
13.886 300.36797 383.48319
13.888 318.18776 396.29971
13.89 311.10111 407.51491
13.892 340.48148 416.72501
13.894 378.683 423.61651
13.896 361.34407 428.01546
13.898 338.20694 429.91683
13.9 328.01454 429.48451
13.902 390.95007 427.00882
13.904 359.28701 422.86951
13.906 352.5994 417.45187
13.908 324.97946 411.10251
13.91 305.68735 404.08622
13.912 323.95463 396.57217
13.914 286.06926 388.6272
13.916 315.37636 380.24048
13.918 262.23776 371.35594
13.92 282.13994 361.9132
13.922 264.01805 351.88592
13.924 266.28854 341.30791
13.926 259.07075 330.28145
13.928 226.74052 318.96416
13.93 239.42277 307.54772
13.932 245.4957 296.23312
13.934 241.95939 285.2064
13.936 193.64955 274.62553
13.938 198.7748 264.61462
13.94 210.78498 255.26377
13.942 218.10806 246.63165
13.944 173.67032 238.74872
13.946 207.89929 231.62002
13.948 196.87851 225.22749
13.95 184.84459 219.53192
13.952 208.51825 214.47525
13.954 188.78082 209.98389
13.956 201.65196 205.97286
13.958 178.15574 202.35232
13.96 178.93084 199.03546
13.962 203.30759 195.94731
13.964 223.51789 193.03237
13.966 168.14796 190.2604
13.968 199.66989 187.62735
13.97 179.06525 185.15234
13.972 170.36835 182.87143
13.974 181.01601 180.83014
13.976 153.18382 179.07642
13.978 154.34133 177.65558
13.98 199.61307 176.60741
13.982 149.48265 175.9647
13.984 167.41463 175.75224
13.986 155.04941 175.99474
13.988 145.97759 176.70665
13.99 155.79301 177.90045
13.992 165.08466 179.58514
13.994 176.34329 181.76638
13.996 168.84012 184.44288
13.998 174.19629 187.62055
14 150.76603 191.2888
14.002 178.08024 195.43915
14.004 178.95456 200.05827
14.006 187.77204 205.12832
14.008 192.18365 210.62464
14.01 183.17871 216.5118
14.012 161.67086 222.73528
14.014 213.62686 229.21563
14.016 191.90847 235.81428
14.018 222.87659 242.42354
14.02 198.37617 248.82919
14.022 182.38196 254.80804
14.024 213.29741 260.1228
14.026 207.90283 264.55366
14.028 204.04247 267.92844
14.03 194.16515 270.14336
14.032 190.99189 271.22802
14.034 235.80624 271.27327
14.036 220.68155 270.46322
14.038 234.55899 269.02949
14.04 205.45798 267.21144
14.042 234.53091 265.21903
14.044 179.05986 263.20487
14.046 214.29193 261.24597
14.048 237.1158 259.3418
14.05 232.25474 257.41908
14.052 216.2781 255.34701
14.054 200.6186 252.96208
14.056 224.96095 250.09596
14.058 259.12448 246.60579
14.06 170.80391 242.40236
14.062 191.14635 237.46861
14.064 200.08289 231.85366
14.066 196.48061 225.68132
14.068 184.43465 219.11642
14.07 189.55409 212.34169
14.072 187.19676 205.54078
14.074 179.47104 198.8728
14.076 179.34142 192.46338
14.078 189.69013 186.40633
14.08 149.84854 180.76344
14.082 189.99589 175.56642
14.084 224.495 170.82462
14.086 165.8147 166.52891
14.088 165.82074 162.6564
14.09 160.92454 159.17417
14.092 185.70172 156.04294
14.094 186.36272 153.21847
14.096 194.77769 150.65724
14.098 162.84846 148.31801
14.1 183.96468 146.16536
14.102 164.09439 144.17211
14.104 187.40703 142.32066
14.106 168.75947 140.60276
14.108 184.52452 139.018
14.11 151.32498 137.57142
14.112 186.01659 136.27095
14.114 180.65312 135.12516
14.116 184.85842 134.14169
14.118 138.04854 133.32636
14.12 163.05832 132.68287
14.122 159.3705 132.2086
14.124 159.42527 131.91176
14.126 136.81803 131.78612
14.128 165.52771 131.82812
14.13 165.30465 132.03276
14.132 144.74932 132.39445
14.134 155.34954 132.90385
14.136 156.71953 133.55343
14.138 185.84745 134.33484
14.14 137.50526 135.24119
14.142 146.63801 136.26844
14.144 157.04442 137.41737
14.146 159.0617 138.69451
14.148 173.86672 140.1134
14.15 152.07105 141.69407
14.152 156.1265 143.46215
14.154 179.29209 145.44514
14.156 168.89432 147.68067
14.158 158.08905 150.1999
14.16 171.72208 153.03787
14.162 148.27251 156.23017
14.164 169.48528 159.81
14.166 147.14286 163.81236
14.168 192.74752 168.27079
14.17 171.28485 173.21766
14.172 195.77728 178.68377
14.174 159.70368 184.69644
14.176 159.71779 191.28026
14.178 199.78846 198.4574
14.18 165.28631 206.23631
14.182 195.9338 214.62565
14.184 189.42516 223.60982
14.186 216.12589 233.1774
14.188 212.96438 243.26778
14.19 236.54723 253.78585
14.192 230.33541 264.58043
14.194 212.39808 275.43073
14.196 219.15781 286.03035
14.198 238.69217 296.01262
14.2 236.50361 304.93275
14.202 227.74729 312.32911
14.204 220.04671 317.76763
14.206 219.11064 320.90402
14.208 233.90095 321.53999
14.21 257.01197 319.65855
14.212 243.56006 315.4288
14.214 238.25158 309.17764
14.216 269.83855 301.33831
14.218 237.66919 292.39013
14.22 201.70669 282.80363
14.222 224.33616 273.0005
14.224 236.76983 263.33111
14.226 212.8957 254.06744
14.228 228.06647 245.40715
14.23 190.72742 237.48373
14.232 222.07832 230.37907
14.234 211.81632 224.13582
14.236 202.78046 218.76807
14.238 176.97979 214.26982
14.24 216.03786 210.62099
14.242 170.25605 207.79137
14.244 163.154 205.74433
14.246 201.39359 204.43006
14.248 206.73132 203.79569
14.25 204.12448 203.77656
14.252 180.01534 204.29732
14.254 190.89829 205.27266
14.256 183.73934 206.60843
14.258 211.72956 208.20937
14.26 167.35575 209.98671
14.262 217.84734 211.87614
14.264 157.46162 213.82344
14.266 180.54484 215.82785
14.268 180.17105 217.92328
14.27 200.39341 220.17553
14.272 184.12524 222.67253
14.274 215.43062 225.50939
14.276 176.51054 228.77169
14.278 208.44843 232.51111
14.28 206.97416 236.77216
14.282 213.99905 241.52188
14.284 204.27115 246.6794
14.286 184.15251 252.10211
14.288 242.61647 257.58127
14.29 200.69932 262.85069
14.292 205.73174 267.59552
14.294 214.7446 271.48092
14.296 229.32411 274.185
14.298 172.24389 275.44388
14.3 199.57565 275.08178
14.302 196.68824 273.04102
14.304 218.76759 269.38734
14.306 208.80203 264.29645
14.308 223.26769 258.0252
14.31 237.63033 250.87543
14.312 260.69492 243.15871
14.314 186.12546 235.16799
14.316 197.50353 227.15871
14.318 165.0626 219.33758
14.32 191.96871 211.8682
14.322 160.11911 204.84587
14.324 180.34845 198.39148
14.326 174.07258 192.50877
14.328 174.6898 187.23069
14.33 168.94397 182.56175
14.332 166.09276 178.49462
14.334 190.06877 175.01622
14.336 189.20412 172.11282
14.338 170.96126 169.76112
14.34 188.54347 167.94701
14.342 156.8245 166.655
14.344 131.02911 165.87189
14.346 177.14073 165.55038
14.348 191.90352 165.74958
14.35 188.55754 166.42107
14.352 169.11182 167.5541
14.354 181.37581 169.13265
14.356 177.13435 171.13566
14.358 137.63026 173.52969
14.36 191.45277 176.28231
14.362 223.80251 179.33433
14.364 158.91678 182.61279
14.366 172.78834 186.02417
14.368 185.40063 189.4532
14.37 151.77721 192.76427
14.372 181.24843 195.80666
14.374 162.0511 198.42421
14.376 186.67409 200.4688
14.378 164.94423 201.81616
14.38 210.49136 202.37581
14.382 197.82528 202.12136
14.384 186.39567 201.06434
14.386 199.46032 199.26938
14.388 189.31853 196.83801
14.39 197.86995 193.89182
14.392 162.16992 190.56162
14.394 197.63753 186.97373
14.396 164.87163 183.24399
14.398 153.30669 179.47511
14.4 178.77572 175.7571
14.402 176.42135 172.16545
14.404 164.01508 168.76202
14.406 163.13402 165.60842
14.408 173.97738 162.74405
14.41 155.8709 160.20222
14.412 148.01654 158.00738
14.414 158.36325 156.17749
14.416 157.08129 154.72129
14.418 163.84656 153.64699
14.42 112.36422 152.95921
14.422 155.69697 152.66153
14.424 168.64675 152.75765
14.426 164.26053 153.25222
14.428 157.26311 154.15036
14.43 159.237 155.4619
14.432 161.9614 157.19598
14.434 145.23615 159.36298
14.436 166.34515 161.97326
14.438 174.69564 165.03828
14.44 184.32924 168.5676
14.442 151.53061 172.56732
14.444 153.49884 177.03859
14.446 131.91232 181.97601
14.448 194.25726 187.36625
14.45 203.88608 193.18695
14.452 182.57878 199.40618
14.454 174.26296 205.9816
14.456 197.71483 212.85874
14.458 176.00329 219.96727
14.46 180.65303 227.21481
14.462 156.22332 234.47837
14.464 201.84979 241.59582
14.466 192.6419 248.36055
14.468 209.49793 254.52398
14.47 203.3049 259.80952
14.472 180.21386 263.93922
14.474 245.62347 266.67043
14.476 204.99248 267.83507
14.478 232.29309 267.37148
14.48 217.17751 265.33955
14.482 257.01146 261.90985
14.484 218.83713 257.35571
14.486 223.76854 251.98866
14.488 226.75624 246.13657
14.49 231.67081 240.10751
14.492 203.64048 234.15839
14.494 197.00749 228.49423
14.496 218.54875 223.2574
14.498 188.30032 218.53085
14.5 216.02302 214.34457
14.502 154.72861 210.68189
14.504 189.94005 207.48725
14.506 158.32004 204.66816
14.508 198.74126 202.13043
14.51 194.09744 199.75121
14.512 194.89971 197.41744
14.514 189.11682 195.03258
14.516 170.4431 192.52846
14.518 163.58528 189.87093
14.52 166.37055 187.06392
14.522 180.98438 184.14322
14.524 186.34001 181.16755
14.526 171.01428 178.20689
14.528 179.02111 175.33081
14.53 165.09317 172.59877
14.532 166.10826 170.05332
14.534 164.24617 167.71651
14.536 168.81211 165.58917
14.538 199.79279 163.653
14.54 185.9819 161.87649
14.542 139.76968 160.21571
14.544 121.41561 158.6301
14.546 162.49218 157.08418
14.548 160.82762 155.55444
14.55 153.31254 154.03234
14.552 127.62053 152.52201
14.554 186.68656 151.03665
14.556 162.34399 149.59565
14.558 151.28243 148.211
14.56 133.55361 146.89161
14.562 147.48596 145.6336
14.564 146.45969 144.42198
14.566 155.09185 143.23066
14.568 152.46911 142.02521
14.57 159.60551 140.76667
14.572 186.57943 139.41627
14.574 129.68086 137.94036
14.576 146.12903 136.31669
14.578 166.80011 134.53337
14.58 157.98792 132.59424
14.582 115.10526 130.52032
14.584 98.44474 128.34323
14.586 163.46646 126.10238
14.588 132.41514 123.8394
14.59 132.37123 121.59483
14.592 147.13516 119.40413
14.594 174.69663 117.29381
14.596 133.49283 115.28985
14.598 170.06531 113.40396
14.6 137.99431 111.64461
14.602 126.61828 110.01513
14.604 139.66899 108.5152
14.606 148.60801 107.14189
14.608 129.71709 105.89058
14.61 141.32615 104.75567
14.612 147.86177 103.73114
14.614 140.13041 102.81095
14.616 120.0803 101.98925
14.618 139.91794 101.25184
14.62 131.62698 100.61144
14.622 167.44228 100.05488
14.624 113.95671 99.57849
14.626 123.96335 99.18005
14.628 114.22634 98.85341
14.63 161.49568 98.60169
14.632 162.04302 98.42184
14.634 137.27385 98.31266
14.636 131.24849 98.27415
14.638 141.88281 98.30695
14.64 169.69823 98.40927
14.642 97.18636 98.58485
14.644 158.03406 98.83348
14.646 128.78127 99.14977
14.648 151.86857 99.54197
14.65 149.89873 100.00835
14.652 126.66136 100.54538
14.654 155.58055 101.15075
14.656 134.34833 101.82132
14.658 120.51802 102.55355
14.66 126.26302 103.34417
14.662 146.40889 104.19098
14.664 127.58308 105.09365
14.666 189.31987 106.05424
14.668 175.98251 107.07821
14.67 153.88667 108.16948
14.672 149.16007 109.33528
14.674 166.69282 110.58
14.676 128.80069 111.90404
14.678 157.49253 113.30185
14.68 134.15716 114.76032
14.682 149.98359 116.258
14.684 150.68042 117.76519
14.686 168.40437 119.24491
14.688 178.05347 120.64593
14.69 125.71457 121.93902
14.692 164.43821 123.06329
14.694 166.3166 123.98541
14.696 162.34715 124.65476
14.698 155.10528 125.03256
14.7 139.67067 125.08801
14.702 157.91658 124.802
14.704 172.91699 124.17086
14.706 147.15102 123.20874
14.708 159.62207 121.94753
14.71 168.22822 120.43404
14.712 139.06972 118.72486
14.714 165.47504 116.88032
14.716 141.21931 114.95881
14.718 163.94206 113.01267
14.72 135.37928 111.08573
14.722 150.34512 109.21252
14.724 118.42435 107.41862
14.726 173.10462 105.72165
14.728 170.55925 104.13318
14.73 172.41313 102.65764
14.732 159.07556 101.29867
14.734 153.49463 100.05181
14.736 133.46194 98.91509
14.738 129.99117 97.88322
14.74 137.89487 96.95022
14.742 152.80218 96.11053
14.744 130.57028 95.35753
14.746 166.28715 94.68503
14.748 167.8175 94.08709
14.75 142.05681 93.55811
14.752 143.84326 93.09277
14.754 139.98902 92.68607
14.756 162.81742 92.33322
14.758 153.79631 92.03224
14.76 129.8166 91.77315
14.762 112.14719 91.55443
14.764 123.04563 91.37033
14.766 139.50574 91.21648
14.768 158.81566 91.08806
14.77 153.09265 90.9805
14.772 150.06433 90.8898
14.774 128.14466 90.81281
14.776 127.87602 90.75137
14.778 108.94327 90.69709
14.78 163.16687 90.6543
14.782 135.64897 90.62461
14.784 121.68733 90.61009
14.786 178.82812 90.61331
14.788 135.41069 90.63675
14.79 153.0738 90.68279
14.792 148.4926 90.75242
14.794 156.36008 90.84686
14.796 138.75454 90.96631
14.798 103.16248 91.11026
14.8 139.07287 91.27755
14.802 122.54182 91.46648
14.804 145.62457 91.67547
14.806 132.37883 91.9016
14.808 153.90329 92.14357
14.81 147.38497 92.38792
14.812 134.93006 92.65964
14.814 113.21536 92.94889
14.816 146.17336 93.25718
14.818 162.87447 93.58677
14.82 117.82391 93.94384
14.822 169.1612 94.33548
14.824 144.53145 94.76374
14.826 144.69567 95.236
14.828 154.40728 95.7578
14.83 169.00746 96.32264
14.832 128.13747 96.95961
14.834 162.21588 97.66213
14.836 135.62168 98.43565
14.838 145.31576 99.28643
14.84 143.28034 100.21959
14.842 138.33827 101.24231
14.844 156.00991 102.36182
14.846 149.75325 103.58585
14.848 138.09864 104.92246
14.85 128.35214 106.37977
14.852 128.25216 107.96549
14.854 159.73628 109.68635
14.856 141.08928 111.54736
14.858 154.04727 113.55075
14.86 162.55735 115.69511
14.862 163.69089 117.97407
14.864 169.022 120.37498
14.866 156.5659 122.87767
14.868 151.1486 125.4533
14.87 168.45603 128.06343
14.872 136.44168 130.65955
14.874 153.11604 133.18344
14.876 147.12883 135.56858
14.878 161.90264 137.74323
14.88 171.20673 139.63546
14.882 180.60706 141.17505
14.884 159.53694 142.32132
14.886 167.0595 143.04026
14.888 192.52109 143.32916
14.89 161.11355 143.21224
14.892 143.73284 142.73583
14.894 168.72538 141.96584
14.896 214.50473 140.97322
14.898 182.68093 139.83186
14.9 168.85557 138.60831
14.902 163.98933 137.36488
14.904 183.73963 136.15476
14.906 178.4393 135.02335
14.908 170.53703 134.009
14.91 152.16057 133.14378
14.912 160.34057 132.45416
14.914 155.80615 131.96163
14.916 147.03208 131.68337
14.918 187.62425 131.63299
14.92 156.93438 131.82243
14.922 175.2505 132.25904
14.924 193.57654 132.9513
14.926 166.50503 133.907
14.928 162.4849 135.1336
14.93 195.93354 136.6386
14.932 199.50834 138.42948
14.934 180.41758 140.51334
14.936 173.55184 142.89631
14.938 178.75547 145.5828
14.94 169.36745 148.57462
14.942 178.37923 151.87023
14.944 165.05259 155.46269
14.946 168.35382 159.34102
14.948 189.54349 163.48876
14.95 198.36925 167.88511
14.952 197.7039 172.50666
14.954 195.69397 177.33012
14.956 204.289 182.33598
14.958 190.09767 187.51226
14.96 215.64892 192.85747
14.962 193.77459 198.38164
14.964 203.00317 204.10362
14.966 202.82871 210.0401
14.968 210.4768 216.22241
14.97 227.0731 222.64196
14.972 212.50069 229.27671
14.974 260.84629 236.06761
14.976 204.82363 242.90713
14.978 219.46402 249.65674
14.98 224.20596 256.13935
14.982 222.46747 262.15427
14.984 261.18367 267.49498
14.986 208.97338 271.97819
14.988 265.58583 275.45107
14.99 225.25571 277.82912
14.992 249.51054 279.09613
14.994 219.7286 279.29814
14.996 245.10723 278.53362
14.998 220.99729 276.92885
15 223.18006 274.61546
15.002 218.50043 271.70587
15.004 192.28119 268.29056
15.006 247.7967 264.43183
15.008 201.20384 260.17203
15.01 222.77972 255.53048
15.012 223.16244 250.56813
15.014 250.74011 245.32851
15.016 213.95654 239.87692
15.018 257.75 234.29599
15.02 190.44624 228.68263
15.022 233.17751 223.13946
15.024 228.00199 217.76674
15.026 212.99353 212.65618
15.028 170.17026 207.88627
15.03 229.05337 203.52074
15.032 234.49066 199.60896
15.034 203.5848 196.18867
15.036 203.20442 193.28673
15.038 234.05736 190.92421
15.04 214.02654 189.11634
15.042 166.743 187.87401
15.044 202.50837 187.20645
15.046 228.02464 187.11116
15.048 212.74228 187.5877
15.05 185.53608 188.62678
15.052 204.29994 190.19621
15.054 202.78823 192.29832
15.056 216.40776 194.87918
15.058 179.25373 197.8857
15.06 193.44138 201.25078
15.062 254.69136 204.89108
15.064 230.74763 208.7114
15.066 227.87499 212.60596
15.068 249.56679 216.46354
15.07 241.33368 220.17344
15.072 235.09538 223.63179
15.074 249.44967 226.74736
15.076 236.81653 229.44556
15.078 255.43052 231.66962
15.08 224.44891 233.37783
15.082 220.53877 234.53954
15.084 232.07324 235.12773
15.086 253.0181 235.11442
15.088 211.16382 234.47007
15.09 243.51264 233.16704
15.092 272.95148 231.19392
15.094 253.37294 228.55834
15.096 231.37159 225.3007
15.098 259.08275 221.49598
15.1 233.79193 217.24982
15.102 251.96832 212.6888
15.104 224.05018 207.94693
15.106 216.89868 203.15239
15.108 232.39443 198.40338
15.11 254.06448 193.81035
15.112 197.72539 189.41718
15.114 181.08204 185.21474
15.116 211.7521 181.27291
15.118 213.34032 177.53951
15.12 204.25575 173.96734
15.122 164.6111 170.52392
15.124 232.43829 167.15439
15.126 207.88724 163.81737
15.128 226.64265 160.48288
15.13 213.33205 157.13158
15.132 210.05742 153.77255
15.134 164.98685 150.42186
15.136 191.95354 147.10441
15.138 157.58526 143.85317
15.14 200.42176 140.70209
15.142 185.46758 137.6823
15.144 207.01272 134.81969
15.146 189.30092 132.13343
15.148 208.97333 129.63648
15.15 175.56672 127.3361
15.152 176.42306 125.23423
15.154 149.15311 123.33011
15.156 168.08159 121.61939
15.158 193.73109 120.09702
15.16 181.14211 118.75681
15.162 175.83 117.59224
15.164 158.31393 116.59681
15.166 144.37158 115.76429
15.168 166.1607 115.08877
15.17 183.44254 114.56466
15.172 167.77027 114.18663
15.174 160.85203 113.94951
15.176 164.58145 113.84972
15.178 163.67357 113.87905
15.18 137.2243 114.03381
15.182 156.59266 114.309
15.184 150.24074 114.69992
15.186 129.98635 115.2025
15.188 163.23982 115.8136
15.19 153.46334 116.53104
15.192 158.44438 117.35334
15.194 152.47423 118.27941
15.196 160.11037 119.30545
15.198 151.24052 120.42578
15.2 176.1022 121.62905
15.202 145.44168 122.8966
15.204 195.72157 124.20086
15.206 157.35492 125.50454
15.208 168.58694 126.76163
15.21 168.85592 127.91684
15.212 166.16572 128.91308
15.214 145.47044 129.69419
15.216 155.71044 130.21168
15.218 191.08721 130.43101
15.22 178.76911 130.3354
15.222 154.15349 129.92927
15.224 175.51592 129.2363
15.226 161.31123 128.29584
15.228 182.3972 127.15705
15.23 127.31014 125.87255
15.232 147.05647 124.49281
15.234 161.75362 123.06206
15.236 177.20062 121.61617
15.238 173.0377 120.18227
15.24 168.19656 118.7812
15.242 174.23168 117.42348
15.244 169.76977 116.11743
15.246 177.19286 114.87424
15.248 180.36724 113.69656
15.25 168.81208 112.58813
15.252 168.64054 111.55144
15.254 175.07535 110.58762
15.256 145.21626 109.69643
15.258 152.30533 108.87606
15.26 152.53779 108.12714
15.262 133.08409 107.44487
15.264 151.70415 106.82993
15.266 153.20169 106.28271
15.268 150.02492 105.80462
15.27 156.7944 105.39754
15.272 166.07099 105.06162
15.274 158.6816 104.80028
15.276 157.33808 104.61256
15.278 153.73473 104.48985
15.28 157.6584 104.4275
15.282 180.24841 104.41359
15.284 140.55629 104.4319
15.286 124.70518 104.47977
15.288 151.95701 104.54631
15.29 135.72664 104.61385
15.292 162.01603 104.67644
15.294 144.41595 104.73127
15.296 149.4254 104.78187
15.298 116.38935 104.83682
15.3 159.64054 104.90852
15.302 147.52386 105.01239
15.304 136.31865 105.16985
15.306 139.93051 105.38608
15.308 122.52018 105.67998
15.31 153.41492 106.06456
15.312 175.7732 106.54469
15.314 124.84845 107.12308
15.316 138.31256 107.80073
15.318 132.45877 108.57363
15.32 158.64539 109.4303
15.322 155.70781 110.3575
15.324 156.26226 111.33685
15.326 148.53276 112.34662
15.328 174.68628 113.36313
15.33 148.83359 114.36253
15.332 156.58854 115.32273
15.334 157.18152 116.22493
15.336 178.7835 117.05443
15.338 142.85973 117.80042
15.34 133.22109 118.45472
15.342 147.28282 119.01011
15.344 153.52079 119.45871
15.346 163.89165 119.79157
15.348 139.68101 119.99872
15.35 153.85533 120.07223
15.352 166.45192 120.00737
15.354 132.23445 119.808
15.356 160.78416 119.48662
15.358 161.37764 119.0653
15.36 165.70565 118.57452
15.362 129.20095 118.04786
15.364 167.9612 117.52459
15.366 145.22659 117.03927
15.368 167.95005 116.62307
15.37 156.36835 116.30111
15.372 162.88276 116.0914
15.374 132.89318 116.00461
15.376 141.30606 116.04416
15.378 158.49615 116.20687
15.38 187.48073 116.48373
15.382 171.85471 116.86224
15.384 143.6236 117.32377
15.386 178.25627 117.85211
15.388 163.05922 118.43149
15.39 154.69104 119.05006
15.392 148.88033 119.70125
15.394 179.47758 120.38513
15.396 136.65783 121.10754
15.398 145.4625 121.8786
15.4 114.13162 122.71016
15.402 197.64621 123.60067
15.404 168.74744 124.5826
15.406 138.00315 125.64573
15.408 176.317 126.78638
15.41 152.40149 127.99513
15.412 147.4134 129.25456
15.414 156.77542 130.55459
15.416 144.28239 131.87577
15.418 169.1485 133.19889
15.42 152.08551 134.51158
15.422 158.11709 135.80303
15.424 153.0094 137.06381
15.426 188.03808 138.28821
15.428 190.70268 139.46068
15.43 159.26829 140.57094
15.432 160.04541 141.59885
15.434 155.55449 142.52024
15.436 136.59609 143.3031
15.438 184.36708 143.91403
15.44 147.01702 144.31837
15.442 170.97413 144.48598
15.444 167.06327 144.39667
15.446 160.91548 144.04476
15.448 146.6396 143.44215
15.45 182.44107 142.62156
15.452 140.82058 141.61373
15.454 141.09653 140.47318
15.456 156.80425 139.24985
15.458 159.66337 137.98829
15.46 157.04168 136.71471
15.462 126.01801 135.46756
15.464 163.51412 134.24149
15.466 137.08772 133.03137
15.468 168.56482 131.82048
15.47 146.50762 130.58344
15.472 141.06298 129.29655
15.474 130.08021 127.93719
15.476 166.76415 126.49658
15.478 191.31778 124.97196
15.48 160.8491 123.37372
15.482 167.67091 121.71891
15.484 147.90533 120.04183
15.486 176.49285 118.36901
15.488 123.72091 116.72968
15.49 104.73184 115.14914
15.492 126.97299 113.64676
15.494 149.83441 112.23509
15.496 149.63333 110.91968
15.498 149.2177 109.69974
15.5 135.09201 108.56913
15.502 170.3214 107.51784
15.504 129.04551 106.53364
15.506 160.02075 105.60386
15.508 142.78947 104.71707
15.51 148.6774 103.8644
15.512 141.87981 103.02886
15.514 165.08204 102.23151
15.516 167.32832 101.46179
15.518 125.94774 100.72268
15.52 129.93881 100.01796
15.522 150.30525 99.35115
15.524 158.07511 98.72489
15.526 164.05988 98.14027
15.528 152.20436 97.597
15.53 166.66535 97.0941
15.532 164.41911 96.6286
15.534 104.09271 96.19855
15.536 163.78089 95.8016
15.538 161.16446 95.43552
15.54 126.0068 95.09804
15.542 146.88804 94.78665
15.544 174.07595 94.49805
15.546 117.97708 94.22829
15.548 144.24391 93.97258
15.55 149.36169 93.72566
15.552 146.81487 93.48236
15.554 148.61208 93.2383
15.556 130.96649 92.9906
15.558 109.45346 92.7384
15.56 145.276 92.48303
15.562 138.44148 92.23047
15.564 169.98792 91.98035
15.566 136.13226 91.74111
15.568 165.49871 91.51921
15.57 143.47554 91.3216
15.572 171.81046 91.14992
15.574 179.57154 91.01026
15.576 126.13829 90.90584
15.578 110.20024 90.83892
15.58 146.34625 90.8132
15.582 124.2779 90.8247
15.584 159.42186 90.87555
15.586 165.69801 90.96492
15.588 132.54388 91.09127
15.59 137.29501 91.25223
15.592 153.16124 91.44455
15.594 144.49893 91.66401
15.596 142.07342 91.90535
15.598 149.97828 92.16233
15.6 151.34562 92.428
15.602 164.64639 92.69542
15.604 143.83935 92.95734
15.606 149.45038 93.2084
15.608 169.30923 93.44531
15.61 145.82763 93.66746
15.612 148.00517 93.87732
15.614 127.60517 94.08033
15.616 131.34131 94.28431
15.618 140.45993 94.49875
15.62 154.82385 94.73387
15.622 153.58549 94.99989
15.624 142.98645 95.30642
15.626 170.86853 95.66216
15.628 127.06339 96.0722
15.63 177.55837 96.54804
15.632 126.34436 97.09246
15.634 147.02295 97.71081
15.636 139.68236 98.40677
15.638 132.37097 99.18206
15.64 151.99262 100.04203
15.642 166.91716 100.98633
15.644 161.50925 102.01935
15.646 135.2755 103.12907
15.648 134.22806 104.31526
15.65 131.79298 105.56999
15.652 180.20666 106.88128
15.654 156.74061 108.23693
15.656 120.7537 109.61969
15.658 130.77165 111.01192
15.66 175.78567 112.39618
15.662 136.98564 113.75682
15.664 141.57822 115.0816
15.666 130.4404 116.36281
15.668 183.70222 117.59797
15.67 146.08685 118.79191
15.672 156.40717 119.94795
15.674 153.97592 121.07462
15.676 139.22321 122.18257
15.678 145.88104 123.27902
15.68 139.81621 124.36723
15.682 161.6554 125.44553
15.684 179.31485 126.50667
15.686 171.50708 127.53979
15.688 140.86847 128.53195
15.69 133.0526 129.47055
15.692 148.21206 130.34545
15.694 142.84431 131.14985
15.696 141.63432 131.88003
15.698 170.17772 132.52205
15.7 168.52373 133.09631
15.702 146.08606 133.58514
15.704 143.27285 133.97882
15.706 141.51721 134.26393
15.708 172.98093 134.42514
15.71 161.48043 134.44793
15.712 146.11913 134.32046
15.714 154.51509 134.03964
15.716 178.2923 133.60637
15.718 168.0501 133.02921
15.72 165.08074 132.32236
15.722 140.94372 131.50429
15.724 153.50875 130.59649
15.726 169.90909 129.62239
15.728 142.49699 128.60591
15.73 155.14346 127.57263
15.732 171.66329 126.5455
15.734 159.62165 125.54593
15.736 131.12077 124.5933
15.738 154.77671 123.70115
15.74 138.00632 122.88252
15.742 177.14381 122.14797
15.744 147.69745 121.50366
15.746 131.45801 120.95352
15.748 151.526 120.50245
15.75 160.71481 120.13808
15.752 178.88454 119.87856
15.754 167.15875 119.70287
15.756 165.5139 119.59441
15.758 162.96553 119.53161
15.76 170.04046 119.48583
15.762 157.57425 119.427
15.764 132.48895 119.32526
15.766 147.01632 119.15071
15.768 142.8388 118.88378
15.77 140.76903 118.51365
15.772 147.16621 118.0408
15.774 139.52047 117.47685
15.776 142.94156 116.84344
15.778 141.26291 116.10524
15.78 139.40686 115.41509
15.782 179.34554 114.74194
15.784 147.57439 114.11319
15.786 148.70201 113.55208
15.788 139.34168 113.07251
15.79 145.26837 112.69594
15.792 146.07086 112.42562
15.794 167.93395 112.26417
15.796 149.57785 112.20969
15.798 151.85839 112.25643
15.8 168.30182 112.39557
15.802 161.57492 112.61659
15.804 149.07831 112.90668
15.806 139.72999 113.254
15.808 167.85515 113.64667
15.81 130.24404 114.07328
15.812 143.15389 114.52242
15.814 155.58567 114.98185
15.816 154.05774 115.43753
15.818 160.51863 115.87055
15.82 149.36025 116.26698
15.822 136.00989 116.60428
15.824 125.9868 116.86303
15.826 181.42208 117.02863
15.828 152.74598 117.087
15.83 147.62434 117.03646
15.832 169.72575 116.88164
15.834 150.309 116.63307
15.836 127.47299 116.3113
15.838 142.26203 115.93619
15.84 123.0394 115.53046
15.842 132.99158 115.11639
15.844 137.84956 114.71441
15.846 155.77466 114.34217
15.848 156.40898 114.01397
15.85 179.64819 113.74049
15.852 147.73863 113.52884
15.854 153.05309 113.38372
15.856 137.64476 113.30411
15.858 143.36215 113.28934
15.86 153.78683 113.33572
15.862 131.79604 113.43762
15.864 155.74165 113.58734
15.866 157.72435 113.77575
15.868 149.97325 113.9879
15.87 156.73403 114.20848
15.872 123.72859 114.41788
15.874 136.76796 114.59397
15.876 141.81889 114.71251
15.878 161.08921 114.75049
15.88 138.18553 114.68749
15.882 143.96225 114.50929
15.884 141.35625 114.20842
15.886 162.59308 113.78622
15.888 144.49988 113.25259
15.89 161.33945 112.62646
15.892 107.10888 111.92797
15.894 172.03472 111.18511
15.896 158.8784 110.42702
15.898 154.58998 109.67678
15.9 148.34377 108.95512
15.902 185.01545 108.29443
15.904 140.36948 107.69752
15.906 173.6575 107.17854
15.908 134.77986 106.74229
15.91 153.38325 106.39214
15.912 132.1111 106.12535
15.914 136.70745 105.93605
15.916 139.88919 105.81691
15.918 141.06357 105.76677
15.92 128.2871 105.75889
15.922 164.73615 105.78655
15.924 141.14762 105.84996
15.926 157.60685 105.93719
15.928 165.79704 106.0441
15.93 137.58504 106.17057
15.932 156.25911 106.32007
15.934 137.64837 106.50032
15.936 163.84292 106.72195
15.938 124.12686 106.99524
15.94 135.00702 107.33791
15.942 128.71055 107.76054
15.944 144.63523 108.2748
15.946 167.4727 108.89003
15.948 152.21464 109.61286
15.95 142.91189 110.44644
15.952 171.77004 111.39058
15.954 167.24212 112.44119
15.956 120.06102 113.58983
15.958 119.90857 114.82396
15.96 165.45288 116.12726
15.962 141.02599 117.47685
15.964 156.69238 118.84722
15.966 142.67602 120.20856
15.968 123.37664 121.52755
15.97 153.99331 122.7687
15.972 143.81542 123.8971
15.974 140.81273 124.8793
15.976 154.0428 125.68689
15.978 131.49881 126.3029
15.98 159.27875 126.72065
15.982 157.09267 126.94585
15.984 154.97683 126.99683
15.986 151.21608 126.89553
15.988 149.98505 126.67542
15.99 126.79272 126.36519
15.992 155.25474 125.99266
15.994 153.40514 125.57973
15.996 133.02935 125.14178
15.998 132.45395 124.68779
16 132.16978 124.22109
16.002 135.61803 123.7411
16.004 120.39617 123.24221
16.006 170.24164 122.7185
16.008 165.00094 122.16249
16.01 178.07407 121.56707
16.012 132.35283 120.92443
16.014 163.8451 120.23556
16.016 102.51837 119.49825
16.018 158.88361 118.71451
16.02 144.54148 117.8897
16.022 154.45586 117.02926
16.024 135.37286 116.14463
16.026 145.88044 115.24359
16.028 143.78336 114.33707
16.03 162.54553 113.43513
16.032 131.97138 112.55079
16.034 188.67936 111.69726
16.036 152.93193 110.88811
16.038 139.56974 110.13668
16.04 192.38524 109.45545
16.042 140.53822 108.84852
16.044 131.56655 108.33977
16.046 158.84995 107.92799
16.048 127.66045 107.61352
16.05 168.10931 107.41659
16.052 151.44439 107.33266
16.054 146.92798 107.36471
16.056 142.24517 107.51562
16.058 138.75796 107.78726
16.06 174.63714 108.18244
16.062 145.25198 108.70389
16.064 161.49802 109.35466
16.066 135.76504 110.13849
16.068 144.65007 111.05848
16.07 156.81452 112.11893
16.072 160.17913 113.32395
16.074 137.75801 114.67756
16.076 158.71307 116.17748
16.078 156.90596 117.83843
16.08 179.34397 119.65523
16.082 171.50172 121.62899
16.084 141.14938 123.7558
16.086 150.85111 126.01743
16.088 189.9064 128.42474
16.09 156.92621 130.94873
16.092 173.47923 133.56534
16.094 127.41035 136.24353
16.096 166.34422 138.94576
16.098 158.30644 141.62927
16.1 177.73051 144.24579
16.102 146.8796 146.74899
16.104 149.17458 149.09496
16.106 161.72335 151.2469
16.108 145.30025 153.17873
16.11 163.75873 154.87459
16.112 181.25782 156.331
16.114 173.73947 157.55173
16.116 174.17727 158.54333
16.118 163.78503 159.31459
16.12 156.58866 159.85123
16.122 171.59559 160.14365
16.124 172.14617 160.16673
16.126 161.05578 159.88884
16.128 164.46545 159.27623
16.13 159.87356 158.30348
16.132 173.83552 156.95753
16.134 144.58233 155.24946
16.136 177.453 153.20752
16.138 162.35043 150.88131
16.14 182.56102 148.33545
16.142 128.20734 145.64295
16.144 151.21603 142.87815
16.146 162.25284 140.11151
16.148 187.89943 137.40599
16.15 168.03486 134.80953
16.152 128.8295 132.36347
16.154 162.80163 130.09751
16.156 163.29937 128.02733
16.158 152.52232 126.16563
16.16 145.73403 124.51657
16.162 146.44319 123.07881
16.164 145.6138 121.84649
16.166 148.2704 120.80975
16.168 163.84488 119.95499
16.17 152.80479 119.26831
16.172 156.7045 118.72171
16.174 138.65014 118.29344
16.176 128.35605 117.95445
16.178 141.05281 117.67225
16.18 114.58696 117.41205
16.182 146.06777 117.13843
16.184 172.62139 116.81782
16.186 159.48723 116.42132
16.188 130.96641 115.92656
16.19 140.99044 115.3208
16.192 154.38456 114.601
16.194 156.9197 113.77723
16.196 164.70414 112.85525
16.198 136.88762 111.85975
16.2 184.91866 110.80963
16.202 139.42774 109.72891
16.204 156.91903 108.63797
16.206 138.95296 107.55507
16.208 147.93696 106.49615
16.21 124.0445 105.47317
16.212 155.011 104.49611
16.214 175.22566 103.5724
16.216 160.81313 102.70737
16.218 154.85235 101.90459
16.22 121.80236 101.16621
16.222 161.48911 100.49321
16.224 148.17255 99.8856
16.226 143.49724 99.34277
16.228 150.29808 98.86371
16.23 143.56267 98.44602
16.232 131.00654 98.0883
16.234 127.17545 97.78865
16.236 164.45676 97.54516
16.238 123.26529 97.35602
16.24 138.27221 97.21955
16.242 153.44099 97.13424
16.244 151.77249 97.09876
16.246 115.90883 97.11446
16.248 157.00277 97.17516
16.25 117.23633 97.28236
16.252 149.0929 97.43505
16.254 116.03791 97.63218
16.256 130.0612 97.87266
16.258 120.07037 98.15621
16.26 141.32686 98.48032
16.262 151.96129 98.84529
16.264 135.43304 99.25056
16.266 170.30023 99.69694
16.268 122.01305 100.18602
16.27 146.22436 100.72096
16.272 130.95084 101.30486
16.274 158.65558 101.94323
16.276 141.65372 102.64221
16.278 145.86046 103.40824
16.28 125.27931 104.24857
16.282 155.05707 105.1704
16.284 185.29009 106.18075
16.286 158.65224 107.28622
16.288 148.28747 108.49317
16.29 145.81611 109.80578
16.292 188.08953 111.22832
16.294 157.4142 112.76311
16.296 148.41731 114.4105
16.298 169.10965 116.16838
16.3 164.43265 118.03148
16.302 131.92506 119.98916
16.304 149.04659 122.03022
16.306 155.09029 124.13357
16.308 142.02363 126.2733
16.31 155.49236 128.41714
16.312 153.49007 130.52727
16.314 133.05707 132.56215
16.316 183.57565 134.47607
16.318 123.21799 136.23757
16.32 148.0095 137.81273
16.322 149.01923 139.184
16.324 191.53963 140.3493
16.326 146.69562 141.32393
16.328 153.95155 142.13884
16.33 176.39455 142.81642
16.332 160.84059 143.44999
16.334 125.8068 144.07203
16.336 187.72557 144.73355
16.338 158.41523 145.47896
16.34 155.19253 146.34291
16.342 168.09389 147.34805
16.344 172.17409 148.50161
16.346 150.48717 149.8056
16.348 135.16351 151.23891
16.35 180.63441 152.76938
16.352 141.19022 154.35112
16.354 155.97476 155.92565
16.356 155.87633 157.42496
16.358 186.11953 158.77182
16.36 174.66519 159.8782
16.362 192.79229 160.69307
16.364 164.86708 161.14293
16.366 159.56782 161.18493
16.368 163.37613 160.79262
16.37 176.63071 159.97087
16.372 172.02532 158.74756
16.374 171.09358 157.17541
16.376 174.4822 155.31497
16.378 151.08359 153.24332
16.38 168.56944 151.04091
16.382 129.65223 148.78067
16.384 207.4573 146.52809
16.386 176.26953 144.34126
16.388 147.23411 142.25392
16.39 177.31456 140.30023
16.392 192.39412 138.49827
16.394 160.93521 136.85864
16.396 139.49871 135.38606
16.398 174.68105 134.07489
16.4 146.94534 132.92021
16.402 166.66316 131.91265
16.404 148.58676 131.03784
16.406 186.12536 130.28048
16.408 167.3274 129.6245
16.41 166.67084 129.04177
16.412 161.71968 128.5176
16.414 165.59538 128.02776
16.416 167.64957 127.55234
16.418 174.15196 127.0754
16.42 152.11441 126.58611
16.422 139.72219 126.08195
16.424 149.64322 125.56489
16.426 146.2929 125.0451
16.428 157.30386 124.53895
16.43 176.16215 124.06546
16.432 166.69209 123.64612
16.434 167.24362 123.3031
16.436 145.06021 123.05527
16.438 154.26883 122.92155
16.44 165.88417 122.91768
16.442 162.67626 123.05594
16.444 135.44294 123.34622
16.446 158.48239 123.79522
16.448 132.63971 124.40657
16.45 180.55847 125.1806
16.452 160.5079 126.11394
16.454 152.00131 127.19899
16.456 145.703 128.42314
16.458 146.4838 129.76811
16.46 145.44851 131.20926
16.462 152.58805 132.71447
16.464 171.71814 134.24839
16.466 154.81564 135.76787
16.468 137.57878 137.22837
16.47 159.45187 138.58647
16.472 147.61272 139.80405
16.474 139.2611 140.85272
16.476 163.93348 141.71734
16.478 165.11966 142.39722
16.48 129.32702 142.90973
16.482 141.96703 143.28275
16.484 163.73437 143.55477
16.486 130.41945 143.76866
16.488 212.62982 143.95687
16.49 136.7968 144.18204
16.492 148.74327 144.46586
16.494 134.26635 144.83227
16.496 187.09965 145.29451
16.498 150.94182 145.85426
16.5 172.85214 146.50119
16.502 160.82292 147.21313
16.504 179.0577 147.95694
16.506 139.56133 148.69069
16.508 169.62654 149.36678
16.51 188.36247 149.9351
16.512 163.42682 150.34984
16.514 150.21639 150.57315
16.516 131.67459 150.58834
16.518 145.79535 150.38095
16.52 146.37245 149.96526
16.522 150.79127 149.36948
16.524 134.95183 148.62508
16.526 163.83307 147.79381
16.528 166.11135 146.91515
16.53 170.44866 146.03143
16.532 140.70801 145.17723
16.534 149.06787 144.37659
16.536 150.88577 143.64217
16.538 144.17924 142.97691
16.54 155.15892 142.37082
16.542 168.60713 141.8108
16.544 157.30611 141.27909
16.546 150.96333 140.75802
16.548 151.82389 140.23342
16.55 131.63055 139.69778
16.552 126.44027 139.15067
16.554 146.39526 138.60112
16.556 141.67962 138.06558
16.558 170.82844 137.566
16.56 133.5441 137.12807
16.562 149.96504 136.77842
16.564 145.11912 136.54256
16.566 182.26557 136.4434
16.568 159.90379 136.50031
16.57 139.57383 136.72889
16.572 159.51297 137.13955
16.574 180.83383 137.74192
16.576 157.7931 138.54005
16.578 148.22691 139.53501
16.58 154.87596 140.7302
16.582 180.95435 142.11709
16.584 131.25222 143.69482
16.586 149.66736 145.45706
16.588 156.38828 147.39505
16.59 163.62168 149.49649
16.592 146.98219 151.7462
16.594 160.08131 154.11909
16.596 138.50144 156.58937
16.598 166.97156 159.12481
16.6 182.86131 161.68986
16.602 192.14096 164.2482
16.604 133.50725 166.76572
16.606 140.07452 169.21354
16.608 161.39383 171.57013
16.61 178.2696 173.82196
16.612 147.53457 175.96242
16.614 177.0562 177.98914
16.616 166.09037 179.90135
16.618 219.67424 181.69351
16.62 175.87558 183.35698
16.622 200.39552 184.87591
16.624 145.80675 186.2307
16.626 173.08076 187.39657
16.628 147.83939 188.34896
16.63 165.78266 189.06508
16.632 139 189.53038
16.634 185.32973 189.73622
16.636 184.57746 189.68892
16.638 191.87729 189.40477
16.64 188.12451 188.91376
16.642 200.4514 188.25445
16.644 160.20413 187.47098
16.646 167.73155 186.60876
16.648 181.23886 185.70387
16.65 191.13608 184.78929
16.652 178.56999 183.88263
16.654 167.44318 182.99207
16.656 167.58517 182.11494
16.658 182.44518 181.24191
16.66 202.29846 180.36146
16.662 172.57896 179.46408
16.664 168.74163 178.54622
16.666 158.84508 177.61188
16.668 191.34263 176.6725
16.67 178.74728 175.74395
16.672 187.37195 174.84688
16.674 193.73076 173.99755
16.676 189.79491 173.20829
16.678 153.21126 172.48761
16.68 158.46912 171.82818
16.682 185.20531 171.2256
16.684 141.73811 170.67471
16.686 160.10763 170.15454
16.688 145.37271 169.6639
16.69 194.88774 169.20296
16.692 174.16584 168.78055
16.694 151.17283 168.41474
16.696 154.50638 168.11102
16.698 158.82219 167.94521
16.7 135.08793 167.93449
16.702 152.86076 168.1159
16.704 171.93525 168.52929
16.706 180.66375 169.21038
16.708 143.89057 170.19027
16.71 154.71983 171.49544
16.712 180.03416 173.14452
16.714 171.28902 175.14973
16.716 142.14603 177.51481
16.718 170.93863 180.23465
16.72 176.88455 183.29059
16.722 184.66546 186.65313
16.724 165.16068 190.27669
16.726 187.70566 194.09864
16.728 172.33493 198.03819
16.73 194.33029 201.99678
16.732 175.34389 205.86111
16.734 169.25889 209.50543
16.736 150.36191 212.80328
16.738 155.71901 215.63165
16.74 161.34766 217.88496
16.742 135.52857 219.48133
16.744 155.76282 220.3692
16.746 154.5404 220.52974
16.748 176.39984 219.9755
16.75 195.30269 218.74719
16.752 169.2923 216.90275
16.754 177.93966 214.51798
16.756 166.25396 211.6756
16.758 162.00548 208.46118
16.76 170.90364 204.95895
16.762 142.09493 201.24457
16.764 163.16953 197.39834
16.766 155.37375 193.48048
16.768 134.4098 189.54631
16.77 157.04476 185.64283
16.772 169.79297 181.80972
16.774 171.89413 178.08051
16.776 164.36202 174.4835
16.778 160.58776 171.04243
16.78 149.81166 167.7767
16.782 151.42025 164.7015
16.784 178.93428 161.82858
16.786 195.26111 159.16453
16.788 183.7555 156.71457
16.79 152.4974 154.4812
16.792 143.18834 152.46536
16.794 163.06896 150.6668
16.796 145.04008 149.0848
16.798 125.94244 147.71489
16.8 168.7028 146.55067
16.802 150.92315 145.58731
16.804 149.23836 144.80221
16.806 186.54272 144.19675
16.808 151.52189 143.7384
16.81 148.93248 143.40207
16.812 128.21424 143.15738
16.814 138.40718 142.97282
16.816 171.3948 142.81705
16.818 120.87966 142.65865
16.82 128.82613 142.47093
16.822 130.04725 142.23256
16.824 179.89186 141.92898
16.826 139.92025 141.54886
16.828 173.37802 141.08786
16.83 122.47884 140.54404
16.832 150.59312 139.91744
16.834 133.40439 139.20951
16.836 133.52248 138.42421
16.838 109.92202 137.56473
16.84 139.97776 136.6404
16.842 150.08211 135.66475
16.844 153.80271 134.6505
16.846 115.39788 133.61758
16.848 149.63138 132.58561
16.85 153.97509 131.57521
16.852 143.39556 130.59856
16.854 130.40569 129.66874
16.856 158.76313 128.79268
16.858 154.39055 127.96702
16.86 141.39635 127.18342
16.862 129.14072 126.42976
16.864 114.3312 125.68862
16.866 171.6956 124.9405
16.868 148.61878 124.16615
16.87 142.05935 123.34907
16.872 135.19205 122.47761
16.874 163.79159 121.54645
16.876 166.66645 120.55713
16.878 155.32855 119.51735
16.88 153.31348 118.44094
16.882 135.03381 117.34429
16.884 176.76879 116.24565
16.886 135.66718 115.16312
16.888 162.27559 114.11329
16.89 155.60436 113.11036
16.892 138.65057 112.16516
16.894 141.31662 111.28744
16.896 156.10596 110.48247
16.898 122.53476 109.7479
16.9 157.74097 109.10199
16.902 120.12482 108.52933
16.904 134.75363 108.03373
16.906 104.31974 107.61363
16.908 140.62809 107.26652
16.91 112.85772 106.99032
16.912 154.58473 106.78218
16.914 106.56373 106.64169
16.916 152.8185 106.56676
16.918 141.23097 106.55555
16.92 123.65765 106.60938
16.922 131.85891 106.72778
16.924 158.53279 106.9103
16.926 131.73327 107.15572
16.928 157.60598 107.46466
16.93 132.71201 107.83653
16.932 147.47202 108.2703
16.934 135.26386 108.76435
16.936 108.85775 109.31634
16.938 132.55573 109.92304
16.94 148.30389 110.58009
16.942 138.1905 111.28182
16.944 149.4185 112.02102
16.946 150.35308 112.78897
16.948 133.34912 113.57559
16.95 154.60903 114.36991
16.952 147.29202 115.16067
16.954 132.94965 115.93717
16.956 140.99764 116.68998
16.958 162.91823 117.41149
16.96 127.25439 118.09611
16.962 150.21309 118.74003
16.964 130.29004 119.34082
16.966 161.09871 119.89689
16.968 163.86198 120.40713
16.97 154.35947 120.87093
16.972 150.73631 121.28856
16.974 182.62628 121.66196
16.976 141.03523 121.99562
16.978 134.11209 122.29736
16.98 150.53285 122.57874
16.982 134.74423 122.85501
16.984 101.06948 123.14451
16.986 144.61392 123.46765
16.988 134.98936 123.84389
16.99 146.15601 124.2977
16.992 126.56032 124.84656
16.994 139.09729 125.50743
16.996 128.7165 126.2943
16.998 183.81605 127.21792
17 117.89037 128.2857
17.002 143.79809 129.50171
17.004 150.99915 130.86682
17.006 131.82393 132.37879
17.008 148.93646 134.03232
17.01 149.41645 135.80413
17.012 152.96127 137.71249
17.014 156.96718 139.72713
17.016 143.16796 141.82851
17.018 163.67098 143.99196
17.02 180.30371 146.18691
17.022 163.72593 148.37643
17.024 152.38241 150.51714
17.026 163.99629 152.56022
17.028 156.93436 154.45322
17.03 132.62994 156.14323
17.032 152.54865 157.58058
17.034 179.4687 158.72276
17.036 170.27999 159.53775
17.038 190.20533 160.00609
17.04 148.08878 160.12123
17.042 159.03743 159.88843
17.044 176.08835 159.32246
17.046 171.11432 158.44521
17.048 135.64397 157.28327
17.05 151.44209 155.86732
17.052 167.7807 154.23055
17.054 139.62964 152.40847
17.056 125.65374 150.43477
17.058 169.29859 148.35521
17.06 132.58746 146.20531
17.062 166.1209 144.02122
17.064 136.02686 141.8365
17.066 158.54705 139.68057
17.068 125.74645 137.57796
17.07 143.51854 135.54955
17.072 145.12762 133.61122
17.074 133.63411 131.77578
17.076 128.1201 130.05335
17.078 159.2728 128.45197
17.08 129.0327 126.978
17.082 138.42716 125.63635
17.084 138.71228 124.4306
17.086 129.89942 123.36306
17.088 159.94106 122.43479
17.09 97.2183 121.64566
17.092 152.87781 120.99213
17.094 148.81913 120.47632
17.096 150.30759 120.09252
17.098 118.82627 119.83619
17.1 163.65645 119.70163
17.102 134.40207 119.68191
17.104 125.28377 119.76882
17.106 130.36559 119.95282
17.108 135.64043 120.22317
17.11 142.51301 120.56795
17.112 145.43376 120.97547
17.114 150.47599 121.43371
17.116 152.37125 121.93196
17.118 134.01473 122.46203
17.12 118.357 123.01811
17.122 145.46395 123.60032
17.124 135.67281 124.2105
17.126 131.93935 124.85484
17.128 148.14981 125.54227
17.13 124.87231 126.28154
17.132 145.70343 127.08752
17.134 180.6566 127.96864
17.136 141.61073 128.93337
17.138 149.91194 129.98799
17.14 112.74403 131.1354
17.142 175.54892 132.37534
17.144 165.84378 133.70432
17.146 180.87781 135.1158
17.148 166.31585 136.60061
17.15 157.37389 138.14733
17.152 147.49307 139.74265
17.154 148.24984 141.37152
17.156 150.82047 143.01713
17.158 135.28592 144.66049
17.16 146.87511 146.28
17.162 130.90005 147.85096
17.164 147.81399 149.34539
17.166 131.12637 150.73254
17.168 157.54348 151.98017
17.17 152.79826 153.05663
17.172 136.70014 153.93364
17.174 126.94962 154.58919
17.176 116.1579 155.01
17.178 153.23527 155.19302
17.18 147.39148 155.14564
17.182 116.90008 154.88441
17.184 162.64581 154.43276
17.186 185.11986 153.81813
17.188 148.33425 153.06923
17.19 187.34601 152.21379
17.192 158.01783 151.27743
17.194 145.84077 150.28331
17.196 146.83414 149.25273
17.198 156.16343 148.20598
17.2 148.46738 147.16337
17.202 130.06832 146.14585
17.204 173.49187 145.17527
17.206 133.04463 144.27409
17.208 142.50646 143.46483
17.21 128.12195 142.7694
17.212 139.17054 142.2084
17.214 144.79955 141.80064
17.216 144.9372 141.56287
17.218 154.28287 141.5097
17.22 157.57497 141.65367
17.222 145.73335 142.00543
17.224 118.15279 142.57395
17.226 153.05112 143.3666
17.228 137.72132 144.3893
17.23 109.7214 145.64643
17.232 137.29843 147.14027
17.234 132.79712 148.87237
17.236 175.07802 150.84062
17.238 113.65247 153.04045
17.24 173.70883 155.4639
17.242 165.65969 158.09918
17.244 153.96469 160.9304
17.246 130.34066 163.93758
17.248 146.33453 167.09683
17.25 118.30003 170.38094
17.252 162.91152 173.75988
17.254 150.07893 177.20128
17.256 156.70306 180.67035
17.258 156.74694 184.12923
17.26 166.57712 187.53568
17.262 151.82663 190.84008
17.264 193.48988 193.98923
17.266 154.56514 196.91816
17.268 160.75351 199.55668
17.27 157.90238 201.83173
17.272 133.61526 203.67314
17.274 175.30432 205.02114
17.276 154.39556 205.83416
17.278 157.52766 206.09269
17.28 180.63222 205.8146
17.282 165.40923 205.03869
17.284 167.61753 203.83277
17.286 178.20337 202.28454
17.288 133.02705 200.49373
17.29 158.89257 198.56392
17.292 178.05767 196.59556
17.294 153.28858 194.68072
17.296 224.57128 192.90061
17.298 157.27927 191.32378
17.3 172.54851 190.00716
17.302 152.94424 188.99735
17.304 163.80136 188.33248
17.306 184.04907 188.04404
17.308 173.89938 188.15848
17.31 186.66024 188.69836
17.312 171.43887 189.68315
17.314 156.73604 191.12947
17.316 176.6135 193.05114
17.318 170.35791 195.45864
17.32 180.9708 198.35829
17.322 165.6837 201.751
17.324 159.86887 205.63047
17.326 161.46197 209.98094
17.328 172.79671 214.77447
17.33 185.3007 219.96786
17.332 161.90411 225.49943
17.334 198.95861 231.28609
17.336 202.23133 237.22133
17.338 189.20143 243.17476
17.34 192.99184 248.99408
17.342 234.1569 254.51019
17.344 185.0555 259.5456
17.346 199.33357 263.92594
17.348 154.33873 267.49325
17.35 245.58312 270.11924
17.352 190.40562 271.71615
17.354 228.71101 272.24326
17.356 197.32302 271.7078
17.358 255.35081 270.16043
17.36 193.7969 267.68646
17.362 184.25836 264.39552
17.364 194.07429 260.40969
17.366 182.99367 255.85436
17.368 190.01325 250.8506
17.37 197.69572 245.51009
17.372 189.58204 239.93223
17.374 186.72335 234.20309
17.376 191.43536 228.3959
17.378 196.34182 222.5724
17.38 165.46575 216.78489
17.382 162.35022 211.07829
17.384 177.67177 205.49193
17.386 169.23057 200.06078
17.388 187.20729 194.81609
17.39 136.39963 189.78549
17.392 206.1358 184.99279
17.394 156.08988 180.45765
17.396 180.76722 176.19541
17.398 159.4121 172.21694
17.4 156.12511 168.52876
17.402 165.5969 165.13316
17.404 151.136 162.029
17.406 170.36876 159.21128
17.408 166.68813 156.67197
17.41 164.08317 154.40023
17.412 164.40732 152.38268
17.414 178.22317 150.60367
17.416 161.09566 149.04557
17.418 145.39588 147.68919
17.42 146.8635 146.5142
17.422 164.83489 145.49977
17.424 189.92609 144.62524
17.426 138.82905 143.87087
17.428 155.18183 143.21853
17.43 169.79733 142.65214
17.432 132.24748 142.15794
17.434 144.95965 141.72439
17.436 166.88116 141.34183
17.438 166.86303 141.002
17.44 163.18053 140.69747
17.442 149.37706 140.42129
17.444 138.6016 140.16645
17.446 165.51716 139.92576
17.448 153.2114 139.69182
17.45 168.76781 139.45704
17.452 148.30954 139.214
17.454 175.68914 138.95592
17.456 132.51859 138.67718
17.458 172.54887 138.37394
17.46 156.7833 138.04437
17.462 134.56402 137.68859
17.464 120.21277 137.30802
17.466 149.97029 136.90439
17.468 124.4954 136.47844
17.47 170.40095 136.02876
17.472 124.55231 135.55102
17.474 115.08341 135.03773
17.476 186.53762 134.47873
17.478 163.94389 133.86383
17.48 129.99853 133.18222
17.482 175.05183 132.42616
17.484 158.83861 131.59225
17.486 165.42795 130.68264
17.488 156.44758 129.7054
17.49 119.30818 128.67007
17.492 155.33128 127.60255
17.494 145.71137 126.51953
17.496 130.503 125.44279
17.498 150.20462 124.39371
17.5 173.87249 123.39204
17.502 133.03295 122.45514
17.504 120.77968 121.59762
17.506 158.46759 120.83126
17.508 148.1007 120.16458
17.51 142.74449 119.60569
17.512 155.76862 119.15882
17.514 97.92298 118.82721
17.516 134.30877 118.6127
17.518 124.29276 118.51598
17.52 126.48967 118.53663
17.522 153.99769 118.67307
17.524 153.76338 118.92245
17.526 125.95261 119.28035
17.528 127.9213 119.74045
17.53 119.0137 120.29404
17.532 146.66329 120.92962
17.534 144.86869 121.63242
17.536 129.35862 122.38424
17.538 139.8356 123.16326
17.54 141.15101 123.94453
17.542 122.5671 124.70086
17.544 171.33953 125.40421
17.546 168.98152 126.02772
17.548 140.06708 126.5479
17.55 144.43947 126.94695
17.552 117.30988 127.2146
17.554 153.01498 127.34925
17.556 128.59345 127.35807
17.558 146.50628 127.25616
17.56 154.71486 127.06476
17.562 114.11699 126.80913
17.564 114.22393 126.5161
17.566 111.42101 126.21204
17.568 138.76021 125.92076
17.57 129.99076 125.66389
17.572 131.596 125.45822
17.574 117.17217 125.31713
17.576 130.74321 125.2507
17.578 151.74716 125.264
17.58 139.6341 125.36745
17.582 137.54784 125.5633
17.584 132.89411 125.85579
17.586 132.20822 126.249
17.588 140.54157 126.74688
17.59 147.70071 127.35293
17.592 131.93731 128.06954
17.594 143.28945 128.89734
17.596 181.81851 129.83442
17.598 119.70437 130.87566
17.6 119.40809 132.01235
17.602 142.15683 133.23093
17.604 150.09583 134.51653
17.606 120.78047 135.84979
17.608 145.0768 137.20844
17.61 142.66147 138.56943
17.612 106.81651 139.89822
17.614 130.41773 141.19526
17.616 158.3747 142.42853
17.618 166.55728 143.57964
17.62 154.45329 144.63269
17.622 127.52012 145.57455
17.624 136.49395 146.39511
17.626 156.03657 147.08767
17.628 143.33222 147.64928
17.63 136.46841 148.08155
17.632 125.71126 148.38817
17.634 138.25568 148.58235
17.636 116.73043 148.67166
17.638 127.85717 148.67459
17.64 159.0186 148.60041
17.642 135.13228 148.4551
17.644 135.47358 148.24772
17.646 135.5944 147.97306
17.648 144.73742 147.62252
17.65 144.63758 147.18257
17.652 128.49989 146.6369
17.654 120.92461 145.96936
17.656 146.96413 145.16713
17.658 173.99519 144.22346
17.66 151.32611 143.13956
17.662 116.68339 141.92477
17.664 189.70765 140.59787
17.666 179.67294 139.18235
17.668 145.38015 137.70668
17.67 123.84817 136.20062
17.672 175.44971 134.69341
17.674 131.25849 133.21207
17.676 172.12203 131.78042
17.678 152.36582 130.41861
17.68 137.27618 129.14309
17.682 128.24243 127.96695
17.684 141.06364 126.90027
17.686 150.72266 125.95055
17.688 142.63993 125.12307
17.69 142.42974 124.42105
17.692 157.00337 123.84577
17.694 118.26507 123.39655
17.696 148.40468 123.0707
17.698 126.78299 122.86338
17.7 143.52805 122.76753
17.702 148.1119 122.77382
17.704 148.58537 122.86884
17.706 129.79348 123.04268
17.708 144.70741 123.27819
17.71 144.41759 123.55894
17.712 130.93122 123.86798
17.714 135.12821 124.18412
17.716 123.02039 124.50053
17.718 106.86134 124.79857
17.72 147.91576 125.06533
17.722 126.13962 125.2918
17.724 127.42579 125.46943
17.726 140.51652 125.59172
17.728 144.66017 125.65397
17.73 135.94476 125.65298
17.732 130.56911 125.58711
17.734 130.36038 125.4502
17.736 119.76207 125.25565
17.738 133.98819 125.00308
17.74 129.01011 124.69751
17.742 160.20131 124.34634
17.744 151.15997 123.95933
17.746 123.5751 123.54569
17.748 128.80738 123.11441
17.75 116.83119 122.67336
17.752 119.34618 122.2279
17.754 151.02473 121.78066
17.756 134.61128 121.33143
17.758 136.62558 120.87747
17.76 131.02022 120.41435
17.762 127.02647 119.93706
17.764 126.68057 119.44082
17.766 115.34418 118.92423
17.768 97.35109 118.38718
17.77 136.36193 117.83327
17.772 142.07485 117.26924
17.774 136.56247 116.70211
17.776 120.5758 116.14773
17.778 136.11609 115.61579
17.78 129.75157 115.11824
17.782 137.51448 114.66654
17.784 128.47033 114.27078
17.786 125.82005 113.93973
17.788 153.36872 113.68074
17.79 150.9086 113.4998
17.792 151.78268 113.4018
17.794 131.58317 113.39067
17.796 145.10649 113.46968
17.798 110.79234 113.64162
17.8 132.26365 113.90896
17.802 132.59174 114.27398
17.804 131.47697 114.73886
17.806 137.21297 115.30571
17.808 156.95644 115.97651
17.81 175.75522 116.75302
17.812 115.1822 117.63666
17.814 141.97938 118.62824
17.816 112.56882 119.7277
17.818 146.85224 120.93374
17.82 146.54565 122.24341
17.822 149.5052 123.65166
17.824 151.44643 125.15092
17.826 126.91093 126.73079
17.828 137.72647 128.37784
17.83 163.69163 130.07577
17.832 167.65248 131.80583
17.834 156.85734 133.54786
17.836 118.08586 135.28163
17.838 142.31953 136.98859
17.84 163.69278 138.65394
17.842 142.50831 140.26822
17.844 158.39263 141.82875
17.846 113.92942 143.34015
17.848 133.56854 144.81364
17.85 145.39874 146.26688
17.852 179.2392 147.71997
17.854 161.02935 149.19408
17.856 148.95847 150.7083
17.858 184.4226 152.27722
17.86 171.54242 153.9087
17.862 143.49725 155.60258
17.864 131.46966 157.35015
17.866 165.2762 159.13449
17.868 140.78659 160.93178
17.87 159.23765 162.71334
17.872 136.35864 164.448
17.874 150.9161 166.10587
17.876 178.16876 167.65937
17.878 164.81179 169.085
17.88 191.90566 170.36679
17.882 160.27009 171.4897
17.884 163.46533 172.44974
17.886 156.29325 173.23716
17.888 162.22629 173.84492
17.89 168.65998 174.26569
17.892 180.85563 174.49255
17.894 139.23268 174.52078
17.896 158.47132 174.35022
17.898 133.57304 173.98836
17.9 148.97968 173.45121
17.902 151.53535 172.76442
17.904 157.37733 171.96228
17.906 193.94913 171.08554
17.908 167.4464 170.17844
17.91 177.40032 169.2849
17.912 131.57499 168.44761
17.914 169.45366 167.70221
17.916 155.90029 167.07754
17.918 187.07304 166.59374
17.92 106.34998 166.26147
17.922 153.02963 166.08153
17.924 149.19564 166.04483
17.926 178.48621 166.13272
17.928 143.4356 166.3177
17.93 164.61746 166.5645
17.932 115.02889 166.83127
17.934 142.03962 167.073
17.936 140.26201 167.24174
17.938 177.98135 167.29079
17.94 167.60892 167.17707
17.942 130.50593 166.86383
17.944 145.49608 166.3229
17.946 157.29733 165.53632
17.948 171.15925 164.49717
17.95 163.98256 163.2095
17.952 146.91765 161.68753
17.954 164.02587 159.95417
17.956 164.86426 158.03905
17.958 146.72513 155.97631
17.96 171.07212 153.80225
17.962 163.9059 151.55315
17.964 148.60388 149.26335
17.966 135.26603 146.96317
17.968 161.18067 144.68107
17.97 137.70301 142.43892
17.972 173.61617 140.25521
17.974 133.94307 138.14481
17.976 182.89918 136.11959
17.978 152.80421 134.18902
17.98 160.71684 132.36061
17.982 146.42772 130.64024
17.984 170.99706 129.03229
17.986 116.10129 127.53988
17.988 124.45355 126.16485
17.99 112.62549 124.90798
17.992 144.22739 123.76908
17.994 137.35916 122.74723
17.996 131.42469 121.84085
17.998 121.22956 121.04797
18 167.47822 120.36629
18.002 168.59337 119.79326
18.004 130.44018 119.3262
18.006 132.89792 118.96223
18.008 155.50352 118.69829
18.01 144.00548 118.53111
18.012 123.39098 118.45717
18.014 151.7115 118.47181
18.016 157.38083 118.57252
18.018 161.24293 118.75347
18.02 126.66217 119.01081
18.022 161.26182 119.33886
18.024 129.24296 119.73208
18.026 155.04337 120.18461
18.028 122.8043 120.69016
18.03 156.592 121.242
18.032 138.15569 121.83285
18.034 141.68128 122.45494
18.036 134.47302 123.10012
18.038 144.59745 123.75831
18.04 142.56231 124.42547
18.042 140.00857 125.09298
18.044 117.23536 125.75578
18.046 168.58197 126.41104
18.048 123.83748 127.0584
18.05 116.30503 127.69981
18.052 145.25114 128.33909
18.054 148.10535 128.98108
18.056 131.37666 129.63064
18.058 148.90744 130.29173
18.06 101.57453 130.96679
18.062 148.70729 131.65637
18.064 116.84214 132.3594
18.066 135.15667 133.0738
18.068 118.05884 133.79753
18.07 161.32968 134.52974
18.072 163.48148 135.27193
18.074 150.03291 136.02878
18.076 140.41874 136.80862
18.078 149.70095 137.62333
18.08 117.78204 138.48776
18.082 133.75325 139.41777
18.084 174.14922 140.4337
18.086 167.53945 141.55273
18.088 154.85698 142.7926
18.09 140.49331 144.1701
18.092 135.23991 145.70086
18.094 166.11848 147.39942
18.096 122.86982 149.27939
18.098 114.03929 151.35358
18.1 133.30681 153.63392
18.102 165.40227 156.13123
18.104 139.53016 158.85435
18.106 127.3801 161.81003
18.108 174.56099 165.00056
18.11 149.29909 168.42309
18.112 162.80451 172.06793
18.114 149.17298 175.91573
18.116 166.07411 179.94108
18.118 142.5046 184.10394
18.12 158.61144 188.35424
18.122 182.41342 192.6306
18.124 187.98423 196.86161
18.126 157.4248 200.96794
18.128 184.69978 204.8646
18.13 154.49226 208.46855
18.132 137.5629 211.69759
18.134 144.07375 214.47845
18.136 156.13749 216.74961
18.138 179.5578 218.46425
18.14 165.08156 219.59181
18.142 188.26393 220.11847
18.144 162.27603 220.04655
18.146 156.09922 219.39021
18.148 200.57819 218.18584
18.15 166.14723 216.47159
18.152 172.31219 214.29925
18.154 168.54115 211.72645
18.156 191.7715 208.81577
18.158 143.32108 205.63203
18.16 144.60577 202.23972
18.162 197.89513 198.70087
18.164 201.20635 195.07336
18.166 133.60106 191.41002
18.168 159.29189 187.75807
18.17 146.92276 184.15926
18.172 150.78875 180.65061
18.174 138.64315 177.26414
18.176 181.08729 174.02765
18.178 141.60754 170.9649
18.18 163.7433 168.09564
18.182 177.07002 165.43366
18.184 128.30353 162.99514
18.186 167.19933 160.78623
18.188 163.63437 158.81142
18.19 141.13398 157.07157
18.192 140.10169 155.56397
18.194 174.01711 154.28237
18.196 159.57003 153.21699
18.198 145.09021 152.35446
18.2 157.36095 151.67777
18.202 155.80604 151.16621
18.204 139.37764 150.79536
18.206 110.993 150.53718
18.208 157.46026 150.36028
18.21 143.43238 150.23046
18.212 126.26259 150.11149
18.214 131.42706 149.96631
18.216 146.97099 149.75857
18.218 137.13858 149.45441
18.22 146.16069 149.02443
18.222 137.61402 148.44488
18.224 152.62441 147.70145
18.226 136.10997 146.7864
18.228 151.21722 145.701
18.23 126.13472 144.45405
18.232 128.30206 143.06064
18.234 178.89858 141.54036
18.236 112.03488 139.91572
18.238 143.03647 138.2105
18.24 159.74352 136.44863
18.242 179.88243 134.65324
18.244 135.85525 132.84613
18.246 176.85857 131.04732
18.248 152.06588 129.27484
18.25 147.83937 127.54433
18.252 144.48709 125.86977
18.254 105.05922 124.26214
18.256 153.71705 122.73028
18.258 131.92073 121.28079
18.26 98.1645 119.91817
18.262 133.18747 118.64507
18.264 118.55424 117.46252
18.266 180.08974 116.37025
18.268 125.43528 115.36691
18.27 113.36232 114.45036
18.272 137.31773 113.61786
18.274 105.97321 112.86623
18.276 124.36351 112.19168
18.278 119.2499 111.59135
18.28 130.50081 111.06121
18.282 160.71894 110.59759
18.284 133.05438 110.19689
18.286 110.3327 109.85554
18.288 162.61497 109.57009
18.29 134.02328 109.33713
18.292 162.56263 109.15329
18.294 143.22485 109.01514
18.296 136.265 108.91914
18.298 125.06829 108.86158
18.3 139.26675 108.8385
18.302 149.3093 108.84573
18.304 119.21549 108.87898
18.306 98.08685 108.93398
18.308 133.67013 109.00677
18.31 113.64098 109.09398
18.312 126.402 109.19314
18.314 105.40277 109.30295
18.316 153.59397 109.42341
18.318 141.24804 109.55589
18.32 128.41875 109.70289
18.322 124.5419 109.86782
18.324 143.61843 110.0546
18.326 154.97545 110.26723
18.328 113.65406 110.5094
18.33 134.6624 110.78415
18.332 115.6675 111.09362
18.334 112.50477 111.4389
18.336 119.54634 111.82004
18.338 143.52095 112.23562
18.34 134.6895 112.68481
18.342 114.95029 113.1648
18.344 159.11667 113.67298
18.346 127.94771 114.20682
18.348 137.721 114.76416
18.35 137.63925 115.34349
18.352 143.58615 115.94405
18.354 124.62432 116.56583
18.356 168.38228 117.20933
18.358 159.39251 117.87511
18.36 126.86474 118.56325
18.362 123.20637 119.27267
18.364 166.45917 120.0005
18.366 117.99969 120.74159
18.368 135.31684 121.48824
18.37 173.88293 122.23025
18.372 174.47337 122.95538
18.374 170.82956 123.65029
18.376 132.65977 124.30152
18.378 169.42582 124.89693
18.38 157.56687 125.42702
18.382 149.82176 125.88602
18.384 142.61999 126.27251
18.386 163.20442 126.58951
18.388 152.86104 126.84398
18.39 167.19933 127.04593
18.392 136.56584 127.20717
18.394 117.28361 127.34017
18.396 118.74321 127.45697
18.398 144.89608 127.5685
18.4 110.46877 127.68329
18.402 119.16563 127.81043
18.404 174.45411 127.95501
18.406 138.39575 128.1213
18.408 127.50008 128.31224
18.41 131.18835 128.529
18.412 156.90546 128.77433
18.414 178.05392 129.04844
18.416 109.2322 129.35244
18.418 148.6455 129.68817
18.42 126.38572 130.05829
18.422 139.71883 130.46667
18.424 106.76658 130.9184
18.426 120.81095 131.41958
18.428 130.57944 131.97705
18.43 145.21489 132.59789
18.432 124.10468 133.28896
18.434 127.0959 134.0549
18.436 147.16307 134.9034
18.438 121.13828 135.83604
18.44 151.77659 136.85339
18.442 138.65188 137.95458
18.444 168.8163 139.13526
18.446 126.71383 140.38927
18.448 149.54644 141.70855
18.45 146.76334 143.08406
18.452 150.4311 144.50674
18.454 131.43907 145.9686
18.456 170.97573 147.46378
18.458 176.70706 148.98717
18.46 144.33154 150.54334
18.462 145.58334 152.13351
18.464 156.3134 153.76352
18.466 147.92699 155.44066
18.468 141.92316 157.17254
18.47 153.14424 158.96604
18.472 165.199 160.8266
18.474 177.01676 162.75666
18.476 149.33887 164.76055
18.478 117.73304 166.83773
18.48 131.91302 168.9881
18.482 144.62677 171.21125
18.484 159.42281 173.50669
18.486 94.59296 175.8738
18.488 148.50785 178.31149
18.49 138.0652 180.81781
18.492 134.17751 183.38977
18.494 138.26052 186.02281
18.496 162.40039 188.71368
18.498 146.97646 191.45785
18.5 161.59159 194.25293
18.502 134.35963 197.099
18.504 141.61313 199.99917
18.506 135.67454 202.95939
18.508 134.28588 205.9876
18.51 135.88851 209.09216
18.512 182.11034 212.27977
18.514 142.0569 215.55312
18.516 197.52245 218.90849
18.518 176.9023 222.33339
18.52 163.92775 225.80456
18.522 146.24718 229.28636
18.524 194.32179 232.72997
18.526 159.63915 236.07158
18.528 188.74366 239.24153
18.53 150.60188 242.15557
18.532 189.94436 244.72657
18.534 163.62836 246.8677
18.536 187.27473 248.49789
18.538 158.93461 249.54712
18.54 164.53549 249.96097
18.542 187.0373 249.70386
18.544 153.98082 248.76104
18.546 156.51394 247.13949
18.548 200.41903 244.86691
18.55 208.72709 241.9906
18.552 167.82398 238.57493
18.554 170.12827 234.69823
18.556 155.81998 230.4489
18.558 182.44489 225.92105
18.56 178.13367 221.20993
18.562 174.39444 216.40753
18.564 149.18641 211.59873
18.566 189.22792 206.85837
18.568 185.94113 202.24925
18.57 167.85005 197.82065
18.572 209.07798 193.6109
18.574 166.45358 189.64423
18.576 176.31581 185.93463
18.578 169.52264 182.48678
18.58 196.87614 179.29778
18.582 185.19858 176.35892
18.584 156.61303 173.65748
18.586 158.41032 171.17837
18.588 151.75235 168.9056
18.59 172.94483 166.82348
18.592 160.38981 164.91763
18.594 134.90852 163.17391
18.596 182.32896 161.58544
18.598 170.37743 160.14272
18.6 137.79778 158.84008
18.602 134.68684 157.67378
18.604 182.07983 156.64159
18.606 164.34229 155.74223
18.608 152.29647 154.9745
18.61 164.49212 154.3383
18.612 169.25601 153.8317
18.614 173.46606 153.45209
18.616 160.87392 153.19552
18.618 175.79723 153.05663
18.62 181.76945 153.02881
18.622 165.56063 153.1047
18.624 197.50158 153.27689
18.626 158.39226 153.53867
18.628 156.75734 153.88557
18.63 130.01241 154.31525
18.632 148.10424 154.82938
18.634 165.53164 155.43271
18.636 157.32425 156.13395
18.638 151.18722 156.94451
18.64 183.82389 157.87873
18.642 125.37842 158.95167
18.644 169.33021 160.17884
18.646 162.63359 161.57487
18.648 159.93702 163.15257
18.65 156.71503 164.92198
18.652 181.52559 166.88964
18.654 162.61229 169.05787
18.656 179.02687 171.42288
18.658 157.53323 173.97971
18.66 168.26603 176.71396
18.662 151.12045 179.60707
18.664 144.0449 182.63461
18.666 166.50018 185.76926
18.668 197.47531 188.97779
18.67 125.83617 192.22459
18.672 198.14582 195.47225
18.674 198.81553 198.68281
18.676 151.47855 201.81927
18.678 141.76403 204.84707
18.68 181.18071 207.73554
18.682 155.60326 210.45934
18.684 168.70928 212.99955
18.686 164.40517 215.34423
18.688 177.17334 217.48832
18.69 135.0225 219.43254
18.692 168.29457 221.18143
18.694 180.6108 222.74067
18.696 174.42853 224.11394
18.698 162.40991 225.29993
18.7 163.72992 226.29033
18.702 176.53535 227.06817
18.704 211.36049 227.60847
18.706 208.2567 227.88007
18.708 181.60875 227.8488
18.71 163.64371 227.48137
18.712 176.27016 226.74876
18.714 178.15914 225.63206
18.716 179.50709 224.12075
18.718 176.59419 222.21605
18.72 171.62748 219.92976
18.722 167.78752 217.283
18.724 156.55266 214.30453
18.726 191.3652 211.02917
18.728 172.83384 207.49638
18.73 191.84701 203.74917
18.732 190.00389 199.83304
18.734 129.27046 195.79498
18.736 167.6011 191.6823
18.738 169.36086 187.54143
18.74 185.66691 183.41658
18.742 164.7646 179.34859
18.744 140.09832 175.3739
18.746 153.40601 171.52384
18.748 163.24565 167.82423
18.75 170.97507 164.29533
18.752 109.11095 160.95206
18.754 164.1504 157.80446
18.756 163.6048 154.8579
18.758 183.69902 152.11538
18.76 149.33242 149.57579
18.762 156.96557 147.23619
18.764 135.7087 145.09196
18.766 185.17523 143.13756
18.768 132.02087 141.36657
18.77 130.32561 139.77232
18.772 159.88075 138.34554
18.774 147.96792 137.08464
18.776 143.82076 135.98071
18.778 152.89021 135.0277
18.78 172.86375 134.21992
18.782 138.69826 133.55202
18.784 155.96345 133.01902
18.786 136.87367 132.61613
18.788 174.4562 132.3388
18.79 119.23106 132.18264
18.792 171.47812 132.14334
18.794 126.81178 132.21669
18.796 180.92247 132.39782
18.798 126.63481 132.68436
18.8 159.99344 133.07203
18.802 117.93888 133.55796
18.804 166.13927 134.14012
18.806 151.17061 134.81762
18.808 151.80913 135.59093
18.81 141.01392 136.46185
18.812 164.42781 137.43276
18.814 139.36558 138.51004
18.816 150.80798 139.69762
18.818 164.88702 141.00056
18.82 168.26499 142.42322
18.822 165.55299 143.96845
18.824 187.7871 145.63676
18.826 142.3636 147.42544
18.828 159.28827 149.32779
18.83 159.40958 151.33164
18.832 159.22861 153.42155
18.834 170.23501 155.57444
18.836 139.59678 157.76229
18.838 134.49736 159.95197
18.84 168.44052 162.10618
18.842 164.30391 164.18485
18.844 168.26907 166.14694
18.846 126.55008 167.95246
18.848 171.15749 169.56434
18.85 165.61233 170.9502
18.852 171.31461 172.08361
18.854 104.29017 172.94479
18.856 186.87162 173.52098
18.858 153.22971 173.80632
18.86 169.10899 173.80154
18.862 140.39036 173.51352
18.864 179.64374 172.95489
18.866 127.25609 172.14364
18.868 172.88913 171.10277
18.87 183.06168 169.85995
18.872 165.93549 168.44697
18.874 144.94642 166.89901
18.876 180.48484 165.25355
18.878 195.16728 163.54902
18.88 156.70482 161.8234
18.882 147.22632 160.11273
18.884 172.20029 158.44987
18.886 152.6119 156.86367
18.888 164.53889 155.37845
18.89 127.19887 154.01394
18.892 167.89242 152.78591
18.894 134.44733 151.70631
18.896 168.60108 150.78431
18.898 177.78043 150.02698
18.9 174.20788 149.43996
18.902 160.55216 149.02795
18.904 135.97425 148.79502
18.906 152.10824 148.7448
18.908 158.7767 148.87994
18.91 130.44733 149.20314
18.912 143.04209 149.71512
18.914 101.68046 150.4153
18.916 141.29388 151.30074
18.918 96.07061 152.36714
18.92 148.42562 153.60615
18.922 165.06192 155.00369
18.924 167.51248 156.54989
18.926 204.00021 158.22308
18.928 168.35377 159.99942
18.93 158.71892 161.85041
18.932 148.32179 163.74286
18.934 140.63305 165.63982
18.936 144.9186 167.50031
18.938 160.17077 169.28128
18.94 158.4119 170.93934
18.942 156.45333 172.43333
18.944 142.67588 173.72718
18.946 146.42634 174.79294
18.948 170.75534 175.6126
18.95 143.31054 176.17831
18.952 147.35228 176.5051
18.954 137.23444 176.60745
18.956 174.21188 176.51255
18.958 168.94708 176.25247
18.96 146.20235 175.86006
18.962 144.58555 175.365
18.964 173.46756 174.79054
18.966 154.51906 174.15126
18.968 162.63954 173.45211
18.97 102.9101 172.68874
18.972 166.74566 171.84905
18.974 142.70274 170.91577
18.976 176.21767 169.86969
18.978 109.87713 168.69308
18.98 143.24998 167.37294
18.982 152.93339 165.90354
18.984 184.02914 164.28788
18.986 160.61745 162.53801
18.988 164.03285 160.67421
18.99 155.92073 158.72323
18.992 150.4525 156.71607
18.994 159.24906 154.6856
18.996 136.70251 152.6644
18.998 137.75621 150.68298
19 127.9427 148.76856
19.002 150.34706 146.94438
19.004 131.12173 145.22948
19.006 146.39992 143.63882
19.008 160.65138 142.18369
19.01 163.46176 140.87224
19.012 144.71242 139.71
19.014 138.93783 138.70056
19.016 130.14719 137.84605
19.018 163.11592 137.14587
19.02 163.28295 136.60383
19.022 200.6981 136.21813
19.024 176.24663 135.98827
19.026 151.29464 135.91338
19.028 160.18631 135.99204
19.03 148.23414 136.22233
19.032 160.11895 136.60145
19.034 151.73867 137.12532
19.036 160.83389 137.78841
19.038 145.86572 138.58328
19.04 162.38124 139.50004
19.042 147.59723 140.52649
19.044 153.03193 141.64704
19.046 138.60132 142.84309
19.048 151.16872 144.09287
19.05 156.16509 145.37183
19.052 195.38762 146.65328
19.054 147.63324 147.9093
19.056 155.21975 149.11204
19.058 168.88961 150.23508
19.06 171.46424 151.2549
19.062 131.12904 152.15208
19.064 173.6647 152.9122
19.066 154.73375 153.52618
19.068 166.64411 153.99014
19.07 137.48383 154.30469
19.072 125.82942 154.47385
19.074 162.55542 154.50387
19.076 190.69976 154.40209
19.078 164.8874 154.17607
19.08 150.34643 153.83306
19.082 165.00978 153.37992
19.084 152.48448 152.82327
19.086 135.89659 152.16989
19.088 147.65949 151.42715
19.09 196.45598 150.60336
19.092 160.24864 149.70791
19.094 160.58523 148.75128
19.096 143.63497 147.7448
19.098 135.91027 146.70039
19.1 136.72212 145.63022
19.102 169.04417 144.54645
19.104 143.76591 143.46111
19.106 135.72085 142.38604
19.108 172.11781 141.33289
19.11 128.13868 140.3131
19.112 166.23186 139.3377
19.114 170.38418 138.41769
19.116 188.91532 137.56292
19.118 146.21101 136.78231
19.12 106.82735 136.08347
19.122 164.12821 135.47242
19.124 155.94708 134.95346
19.126 147.71098 134.52916
19.128 141.408 134.20049
19.13 182.77579 133.96704
19.132 174.79439 133.82736
19.134 119.61739 133.77925
19.136 131.25007 133.82013
19.138 142.40054 133.94729
19.14 157.41247 134.15798
19.142 123.76469 134.44941
19.144 166.78901 134.81853
19.146 155.10651 135.26174
19.148 164.84348 135.77442
19.15 146.60443 136.35048
19.152 165.33444 136.98247
19.154 180.20254 137.66079
19.156 138.80094 138.37423
19.158 142.7217 139.11044
19.16 140.4888 139.85651
19.162 149.39718 140.60012
19.164 149.06716 141.33065
19.166 196.38292 142.04025
19.168 175.09793 142.72527
19.17 189.89126 143.38616
19.172 147.89334 144.02799
19.174 158.06831 144.65753
19.176 150.24439 145.29146
19.178 127.67715 145.943
19.18 178.83722 146.62672
19.182 141.52466 147.35706
19.184 158.59469 148.14674
19.186 155.01112 149.00637
19.188 178.06907 149.94339
19.19 176.4148 150.96247
19.192 167.30875 152.06571
19.194 160.34281 153.25318
19.196 180.13152 154.52358
19.198 158.97527 155.87523
19.2 190.51402 157.30649
19.202 155.18171 158.8166
19.204 158.93305 160.40599
19.206 165.98372 162.07654
19.208 198.50247 163.83199
19.21 202.96515 165.67752
19.212 158.53525 167.61979
19.214 181.03225 169.66708
19.216 189.75134 171.82907
19.218 174.91188 174.11669
19.22 158.66271 176.54168
19.222 187.23162 179.11397
19.224 142.25038 181.84913
19.226 156.69991 184.75479
19.228 160.88055 187.83783
19.23 137.4427 191.09717
19.232 164.70199 194.53789
19.234 173.06725 198.14728
19.236 175.78436 201.90947
19.238 190.46741 205.80126
19.24 203.48144 209.79233
19.242 158.055 213.84589
19.244 161.35252 217.91974
19.246 203.09549 221.9678
19.248 205.20169 225.94168
19.25 198.84497 229.79254
19.252 171.02168 233.47283
19.254 200.70647 236.93748
19.256 155.01798 240.14495
19.258 203.80958 243.05773
19.26 211.05197 245.64183
19.262 206.83834 247.86758
19.264 198.56057 249.70652
19.266 237.98065 251.13171
19.268 180.40586 252.11667
19.27 212.13793 252.63547
19.272 197.41671 252.66377
19.274 194.88343 252.18165
19.276 208.23781 251.1763
19.278 165.57688 249.64608
19.28 168.24494 247.60377
19.282 190.45126 245.07859
19.284 202.02381 242.11664
19.286 180.36538 238.77926
19.288 173.48685 235.13888
19.29 206.17086 231.27844
19.292 166.35615 227.28031
19.294 201.50067 223.22728
19.296 200.67337 219.19523
19.298 210.15371 215.25202
19.3 206.67281 211.45565
19.302 204.59104 207.85324
19.304 195.31283 204.48139
19.306 207.7824 201.36674
19.308 125.46312 198.52689
19.31 181.0381 195.97142
19.312 152.45844 193.70284
19.314 161.63938 191.71754
19.316 157.15801 190.00659
19.318 143.64702 188.5564
19.32 161.66886 187.3494
19.322 174.40993 186.36451
19.324 175.31742 185.57772
19.326 145.05804 184.96248
19.328 184.93703 184.49006
19.33 147.43991 184.12995
19.332 186.48037 183.85005
19.334 159.85099 183.61707
19.336 192.44588 183.39695
19.338 142.12239 183.15551
19.34 151.80503 182.85933
19.342 170.38753 182.47699
19.344 180.6111 181.98034
19.346 159.78882 181.34594
19.348 165.50383 180.55626
19.35 142.91854 179.60058
19.352 173.03282 178.47235
19.354 139.12192 177.18156
19.356 208.92945 175.73565
19.358 144.97888 174.151
19.36 169.54507 172.44855
19.362 114.16156 170.65247
19.364 177.00282 168.78857
19.366 126.58079 166.88291
19.368 160.8379 164.96035
19.37 141.23392 163.04395
19.372 154.34769 161.15362
19.374 138.28705 159.30602
19.376 171.30289 157.51511
19.378 154.59182 155.79133
19.38 123.55181 154.14263
19.382 129.61988 152.57475
19.384 152.79552 151.09158
19.386 173.92931 149.69546
19.388 159.9164 148.38733
19.39 164.72096 147.16674
19.392 141.57231 146.03257
19.394 157.24411 144.98206
19.396 154.1095 144.01165
19.398 146.73741 143.11681
19.4 118.93821 142.28922
19.402 145.42904 141.53025
19.404 95.23888 140.83082
19.406 151.33222 140.18555
19.408 131.82872 139.5895
19.41 144.40767 139.03849
19.412 128.52141 138.52923
19.414 159.78318 138.05941
19.416 146.4325 137.62762
19.418 129.42448 137.23325
19.42 155.95561 136.87628
19.422 150.33855 136.55709
19.424 122.37277 136.27629
19.426 134.20039 136.03464
19.428 142.17111 135.83302
19.43 171.35964 135.67244
19.432 153.76444 135.55411
19.434 136.71677 135.47939
19.436 161.17193 135.44945
19.438 160.36572 135.46679
19.44 147.77911 135.53134
19.442 142.74358 135.6479
19.444 149.45939 135.81693
19.446 157.36988 136.04049
19.448 158.20239 136.32086
19.45 135.29858 136.66059
19.452 169.12774 137.06264
19.454 140.87722 137.53049
19.456 107.04628 138.06811
19.458 154.05388 138.68003
19.46 117.48673 139.37126
19.462 169.343 140.14714
19.464 137.52288 141.01323
19.466 171.85969 141.97503
19.468 186.15111 143.03781
19.47 135.43796 144.20638
19.472 157.19911 145.48483
19.474 149.08391 146.87641
19.476 167.98538 148.38325
19.478 162.69277 150.00627
19.48 162.76586 151.7446
19.482 161.69077 153.59688
19.484 191.97052 155.55906
19.486 193.56091 157.62574
19.488 168.32224 159.78984
19.49 162.6693 162.04263
19.492 161.40007 164.37374
19.494 153.46699 166.77115
19.496 151.35283 169.22099
19.498 162.9108 171.70729
19.5 151.8075 174.21147
19.502 133.83591 176.71191
19.504 158.79217 179.18351
19.506 132.52398 181.59462
19.508 144.62167 183.91914
19.51 201.02522 186.11989
19.512 175.48577 188.16202
19.514 170.63676 190.01246
19.516 166.17678 191.64272
19.518 161.32542 193.03179
19.52 162.10319 194.16876
19.522 159.06095 195.05459
19.524 164.42316 195.70278
19.526 186.90658 196.13881
19.528 150.19306 196.39614
19.53 187.80814 196.52203
19.532 180.55121 196.56142
19.534 153.89975 196.56204
19.536 221.25283 196.56902
19.538 204.97983 196.62215
19.54 178.84444 196.75092
19.542 154.13203 196.98421
19.544 167.39637 197.33388
19.546 180.21891 197.80381
19.548 157.9445 198.38869
19.55 181.46148 199.07714
19.552 172.34917 199.84991
19.554 146.53517 200.68436
19.556 166.87985 201.55621
19.558 176.97817 202.44181
19.56 183.02827 203.32031
19.562 149.93983 204.17495
19.564 153.87791 204.99394
19.566 169.05391 205.77035
19.568 199.86304 206.50119
19.57 165.74697 207.18679
19.572 161.53491 207.8256
19.574 155.44576 208.42479
19.576 161.80203 208.98253
19.578 156.95233 209.49902
19.58 160.06741 209.97411
19.582 169.03429 210.40823
19.584 135.69869 210.80302
19.586 177.61513 211.16202
19.588 139.68795 211.49049
19.59 210.07582 211.79459
19.592 161.59231 212.07978
19.594 171.61125 212.34882
19.596 155.99656 212.59956
19.598 175.00972 212.8232
19.6 185.17947 213.00144
19.602 202.88047 213.11304
19.604 165.36984 213.12487
19.606 167.88109 213.00064
19.608 179.7283 212.70146
19.61 158.43732 212.19313
19.612 135.03594 211.4443
19.614 178.25626 210.43348
19.616 171.05597 209.1506
19.618 176.17208 207.59824
19.62 123.0915 205.79163
19.622 200.97339 203.75744
19.624 203.90975 201.53162
19.626 157.95629 199.15676
19.628 201.03923 196.67913
19.63 138.86463 194.14607
19.632 192.51165 191.60341
19.634 147.32777 189.09363
19.636 179.72729 186.65445
19.638 141.90211 184.31777
19.64 175.99971 182.10955
19.642 105.90153 180.04924
19.644 155.04722 178.1503
19.646 166.21408 176.42061
19.648 158.06791 174.86293
19.65 121.05092 173.47547
19.652 138.12115 172.25244
19.654 132.62216 171.18435
19.656 207.07255 170.25832
19.658 176.71915 169.4582
19.66 180.5847 168.76475
19.662 154.21917 168.15582
19.664 135.48019 167.60028
19.666 161.6982 167.08491
19.668 146.05528 166.57497
19.67 159.76281 166.04646
19.672 153.75372 165.47395
19.674 171.20232 164.83658
19.676 139.4153 164.11686
19.678 146.76138 163.30683
19.68 141.15669 162.39938
19.682 139.59008 161.39514
19.684 173.10345 160.30161
19.686 154.25484 159.12651
19.688 132.51677 157.88188
19.69 124.73776 156.58147
19.692 108.31231 155.23984
19.694 154.37961 153.87156
19.696 155.65269 152.49057
19.698 147.00568 151.10976
19.7 138.91215 149.73928
19.702 137.00844 148.39213
19.704 121.05596 147.07556
19.706 161.57128 145.79685
19.708 124.20862 144.56204
19.71 167.07615 143.37602
19.712 141.60819 142.24266
19.714 147.52783 141.16493
19.716 104.00752 140.14509
19.718 150.92425 139.18479
19.72 142.67077 138.28533
19.722 149.66076 137.44728
19.724 141.12202 136.67299
19.726 130.86784 135.96342
19.728 148.70283 135.32054
19.73 152.72061 134.74682
19.732 130.14368 134.24525
19.734 124.0429 133.8192
19.736 130.25356 133.4723
19.738 142.67138 133.20824
19.74 149.89281 133.03061
19.742 155.90878 132.94275
19.744 137.5418 132.94765
19.746 152.53762 133.04784
19.748 153.80605 133.24539
19.75 139.98563 133.54191
19.752 139.27958 133.93856
19.754 130.43473 134.43612
19.756 169.42205 135.03503
19.758 155.52752 135.73427
19.76 144.59886 136.53581
19.762 184.12439 137.43971
19.764 135.24494 138.44558
19.766 139.11696 139.55389
19.768 154.42242 140.76555
19.77 115.19162 142.08198
19.772 135.94464 143.50528
19.774 166.88872 145.03826
19.776 140.41569 146.68447
19.778 126.76984 148.44811
19.78 130.16509 150.33224
19.782 141.13348 152.34509
19.784 157.39513 154.48985
19.786 112.50843 156.77087
19.788 141.84512 159.1915
19.79 110.60825 161.75371
19.792 156.79552 164.45762
19.794 127.33024 167.30115
19.796 134.39813 170.27967
19.798 151.00219 173.3858
19.8 164.8787 176.60921
19.802 97.13515 179.9366
19.804 171.03401 183.35162
19.806 142.64528 186.83502
19.808 118.19751 190.36473
19.81 176.1017 193.91612
19.812 179.31564 197.46229
19.814 157.79185 200.97448
19.816 198.82087 204.42176
19.818 170.98153 207.77488
19.82 156.90612 211.00135
19.822 126.22507 214.07249
19.824 153.93223 216.95863
19.826 111.7141 219.63294
19.828 183.91464 222.07115
19.83 144.926 224.25207
19.832 198.43741 226.15767
19.834 189.95567 227.77405
19.836 171.4329 229.0911
19.838 175.93679 230.10274
19.84 175.91574 230.80712
19.842 185.92847 231.2068
19.844 183.60366 231.30876
19.846 184.15756 231.12415
19.848 188.97347 230.66778
19.85 192.78078 229.95727
19.852 191.0752 229.01198
19.854 150.75862 227.85179
19.856 190.85321 226.49599
19.858 152.97468 224.96245
19.86 191.92523 223.26699
19.862 168.17808 221.42333
19.864 173.61984 219.44324
19.866 184.28186 217.33706
19.868 146.62385 215.11427
19.87 154.56752 212.78447
19.872 115.62815 210.35737
19.874 179.88834 207.84343
19.876 147.33892 205.25377
19.878 160.31486 202.59995
19.88 174.21789 199.89362
19.882 205.76691 197.14613
19.884 141.58781 194.36832
19.886 177.50283 191.57036
19.888 130.52349 188.76183
19.89 149.4622 185.95188
19.892 128.54483 183.14941
19.894 157.79419 180.3631
19.896 108.31793 177.60197
19.898 149.16372 174.87473
19.9 116.13688 172.19024
19.902 131.82572 169.55734
19.904 153.08802 166.9849
19.906 151.28641 164.48174
19.908 126.30094 162.05666
19.91 147.57325 159.71837
19.912 133.50408 157.47534
19.914 134.97633 155.33569
19.916 134.0554 153.30698
19.918 125.52942 151.39517
19.92 168.39596 149.6079
19.922 126.46119 147.94916
19.924 159.75916 146.42286
19.926 150.31354 145.03172
19.928 150.02558 143.77748
19.93 139.34664 142.661
19.932 167.29771 141.68236
19.934 104.01487 140.84099
19.936 183.54077 140.13542
19.938 121.52536 139.56509
19.94 173.3137 139.12791
19.942 138.57803 138.82125
19.944 132.44314 138.64493
19.946 155.52331 138.5963
19.948 145.5288 138.67367
19.95 130.12576 138.87553
19.952 158.41063 139.20066
19.954 136.02924 139.64821
19.956 149.78948 140.21775
19.958 134.53382 140.90927
19.96 143.57939 141.72321
19.962 124.08481 142.66032
19.964 179.07454 143.72145
19.966 123.07447 144.90725
19.968 176.86506 146.21776
19.97 151.00691 147.65185
19.972 139.48828 149.20672
19.974 137.24168 150.87704
19.976 167.18747 152.65439
19.978 158.81297 154.52656
19.98 168.32467 156.47698
19.982 126.8068 158.48431
19.984 176.20768 160.52184
19.986 142.02058 162.55936
19.988 108.57478 164.56125
19.99 91.23139 166.48924
19.992 140.97904 168.3036
19.994 160.63523 169.96503
19.996 168.6123 171.43795
19.998 149.73336 172.69165
20 142.58525 173.70356
####################################################################### 
# 
# This file contains crystal structure data downloaded from the 
# Cambridge Structural Database (CSD) hosted by the Cambridge 
# Crystallographic Data Centre (CCDC).
# 
# Full information about CCDC data access policies and citation 
# guidelines are available at http://www.ccdc.cam.ac.uk/access/V1 
# 
# Audit and citation data items may have been added by the CCDC. 
# Please retain this information to preserve the provenance of 
# this file and to allow appropriate attribution of the data. 
# 
#######################################################################

data_Coumarin_III_90K
_database_code_depnum_ccdc_archive 'CCDC 1542947'
_audit_update_record             
;
2017-04-07 deposited with the CCDC.
2017-05-03 downloaded from the CCDC.
;
# start Validation Reply Form
_vrf_REFI015_Coumarin_III_90K    
;
PROBLEM: _refine_ls_shift/su_max is missing
RESPONSE: Structure from powder data. Rietveld refined to very small shifts.
;
_vrf_PLAT161_Coumarin_III_90K    
;
PROBLEM: Missing or Zero s.u. (esd) on x-coordinate for .         C1 Check
RESPONSE: Structure from powder data. Molecules are refined as rigid bodies.
;
_vrf_PLAT162_Coumarin_III_90K    
;
PROBLEM: Missing or Zero s.u. (esd) on y-coordinate for .         C1 Check
RESPONSE: Structure from powder data. Molecules are refined as rigid bodies.
;
_vrf_PLAT163_Coumarin_III_90K    
;
PROBLEM: Missing or Zero s.u. (esd) on z-coordinate for .         C1 Check
RESPONSE: Structure from powder data. Molecules are refined as rigid bodies.
;
_vrf_PLAT741_Coumarin_III_90K    
;
PROBLEM: Bond    Calc 1.35920(10), Rep     1.35920 ......    Missing s.u.
RESPONSE: Structure from powder data. Molecules are refined as rigid bodies.
;
# Added during the CSD deposition process: Friday 07 April 2017 08:17 PM
# end Validation Reply Form

_chemical_name_systematic        2H-chromene-2-one
_chemical_name_common            coumarin
_chemical_formula_moiety         'C9 H6 O2'
_chemical_formula_sum            'C9 H6 O2'
_chemical_formula_weight         146.15
_chemical_melting_point          339.15
_exptl_special_details           
;
Polymorph III
From Rietveld refinement
;
_cell_length_a                   16.78223(33)
_cell_length_b                   5.92141(13)
_cell_length_c                   13.85224(55)
_cell_angle_alpha                90
_cell_angle_beta                 90
_cell_angle_gamma                90
_cell_volume                     1376.559(68)
_cell_formula_units_Z            8
_cell_measurement_temperature    90

_symmetry_space_group_name_H-M   'P 21 21 21'
_symmetry_space_group_name_Hall  'P 2ac 2ab'
_symmetry_cell_setting           orthorhombic
_space_group_crystal_system      orthorhombic
loop_
_symmetry_equiv_pos_as_xyz
'x, y, z '
'-x+1/2, -y, z+1/2 '
'-x, y+1/2, -z+1/2 '
'x+1/2, -y+1/2, -z '

_pd_spec_size_equat              1.0
_pd_spec_size_thick              1.0
_pd_spec_mounting                '1.0 mm glass capillary'
_pd_spec_mount_mode              transmission
_pd_spec_shape                   cylinder

_exptl_crystal_description       powder
_exptl_crystal_colour            white
_exptl_crystal_F_000             608
_exptl_absorpt_correction_type   none

_diffrn_ambient_temperature      90
_diffrn_radiation_probe          x-ray
_diffrn_radiation_wavelength     0.39992
_diffrn_source_type              synchrotron

_diffrn_measurement_device_type  'powder diffractometer at ESRF ID22 beamline'
_diffrn_radiation_monochromator  'monochromator at ESRF ID22 beamline'

_pd_calc_method                  '   Rietveld Refinement'
_pd_meas_2theta_range_min        0.502000
_pd_meas_2theta_range_max        33.002000
_pd_meas_2theta_range_inc        0.002000
_pd_proc_2theta_range_min        1.90000
_pd_proc_2theta_range_max        22.50000
_pd_proc_2theta_range_inc        0.002000
_pd_proc_ls_pref_orient_corr     none
_pd_proc_ls_prof_R_factor        9.82
_pd_proc_ls_prof_wR_factor       12.79
_pd_proc_ls_prof_wR_expected     9.44
_refine_ls_R_I_factor            3.76
_refine_ls_goodness_of_fit_all   1.354
_refine_ls_matrix_type           fullcycle
_refine_ls_weighting_scheme      sigma
_refine_ls_extinction_method     none
_refine_ls_number_parameters     25
_refine_ls_number_restraints     0
_refine_ls_number_constraints    0

loop_
_atom_site_label
_atom_site_type_symbol
_atom_site_symmetry_multiplicity
_atom_site_fract_x
_atom_site_fract_y
_atom_site_fract_z
_atom_site_occupancy
_atom_site_B_iso_or_equiv
C1 C 0 -0.10872 0.15762 -0.24868 1 1
C2 C 0 -0.1180877 -0.0087078 -0.1820184 1 1
C3 C 0 -0.1534626 0.3652123 -0.2423507 1 1
C4 C 0 -0.1724467 0.01752035 -0.1031833 1 1
C5 C 0 -0.2159731 0.2202374 -0.09673169 1 1
C6 C 0 -0.184695 -0.148358 -0.03194698 1 1
C7 C 0 -0.2699183 0.2597478 -0.02210551 1 1
C8 C 0 -0.2389499 -0.1122485 0.04198155 1 1
C9 C 0 -0.2813452 0.092272 0.04692507 1 1
C10 C 0 0.02195 0.15812 -0.02298 1 1
C11 C 0 0.01129121 0.0004549749 0.04719373 1 1
C12 C 0 -0.02010394 0.3703595 -0.02110323 1 1
C13 C 0 -0.04298147 0.04013455 0.1252553 1 1
C14 C 0 -0.0846956 0.2464615 0.1269728 1 1
C15 C 0 -0.05630689 -0.1156586 0.2003565 1 1
C16 C 0 -0.1387142 0.2972174 0.2002763 1 1
C17 C 0 -0.1089781 -0.06506099 0.2744328 1 1
C18 C 0 -0.1504785 0.140652 0.2740451 1 1
O1 O 0 -0.2066099 0.3857838 -0.1650797 1 1
O2 O 0 -0.1496848 0.5272961 -0.2973697 1 1
O3 O 0 -0.07251329 0.4058907 0.0562079 1 1
O4 O 0 -0.01399808 0.524852 -0.07966863 1 1
H1 H 0 -0.06625384 0.143566 -0.3080102 1 1
H2 H 0 -0.08306156 -0.1639099 -0.1867595 1 1
H3 H 0 -0.1504087 -0.3045712 -0.03625768 1 1
H4 H 0 -0.3019366 0.4198886 -0.01860403 1 1
H5 H 0 -0.248597 -0.2417199 0.09680588 1 1
H6 H 0 -0.3231007 0.1224007 0.1058526 1 1
H7 H 0 0.06338487 0.1325897 -0.08267024 1 1
H8 H 0 0.04404111 -0.1588439 0.04574697 1 1
H9 H 0 -0.02461346 -0.27613 0.1983672 1 1
H10 H 0 -0.1706485 0.4578375 0.1992069 1 1
H11 H 0 -0.1186756 -0.1861101 0.332743 1 1
H12 H 0 -0.1934603 0.1779911 0.3307374 1 1

loop_
_geom_bond_atom_site_label_1
_geom_bond_atom_site_label_2
_geom_bond_distance
C1 C2 1.3592
C1 C3 1.4431
C1 H1 1.0910
C2 C4 1.4314
C2 H2 1.0929
C3 O1 1.3986
C3 O2 1.2272
C4 C5 1.4080
C4 C6 1.4074
C5 C7 1.3939
C5 O1 1.3719
C6 C8 1.3869
C6 H3 1.0910
C7 C9 1.3909
C7 H4 1.0910
C8 C9 1.4063
C8 H5 1.0912
C9 H6 1.0905
C10 C11 1.3596
C10 C12 1.4416
C10 H7 1.0909
C11 C13 1.4332
C11 H8 1.0919
C12 O3 1.4017
C12 O4 1.2270
C13 C14 1.4083
C13 C15 1.4083
C14 C16 1.3940
C14 O3 1.3762
C15 C17 1.3871
C15 H9 1.0893
C16 C18 1.3938
C16 H10 1.0918
C17 C18 1.4032
C17 H11 1.0921
C18 H12 1.0890

loop_
_geom_angle_atom_site_label_1
_geom_angle_atom_site_label_2
_geom_angle_atom_site_label_3
_geom_angle
C2 C1 C3 121.05
C2 C1 H1 122.14
C3 C1 H1 116.78
C1 C2 C4 120.89
C1 C2 H2 120.42
C4 C2 H2 118.68
C1 C3 O1 116.90
C1 C3 O2 126.98
O1 C3 O2 116.11
C2 C4 C5 118.14
C2 C4 C6 123.52
C5 C4 C6 118.34
C4 C5 C7 121.81
C4 C5 O1 120.39
C7 C5 O1 117.79
C4 C6 C8 120.40
C4 C6 H3 118.45
C8 C6 H3 121.16
C5 C7 C9 118.67
C5 C7 H4 119.92
C9 C7 H4 121.42
C6 C8 C9 120.06
C6 C8 H5 120.20
C9 C8 H5 119.74
C7 C9 C8 120.72
C7 C9 H6 119.11
C8 C9 H6 120.16
C3 O1 C5 122.61
C11 C10 C12 121.42
C11 C10 H7 122.05
C12 C10 H7 116.52
C10 C11 C13 120.69
C10 C11 H8 120.92
C13 C11 H8 118.38
C10 C12 O3 116.86
C10 C12 O4 126.67
O3 C12 O4 116.46
C11 C13 C14 118.09
C11 C13 C15 123.43
C14 C13 C15 118.48
C13 C14 C16 121.51
C13 C14 O3 120.61
C16 C14 O3 117.88
C13 C15 C17 120.41
C13 C15 H9 118.37
C17 C15 H9 121.22
C14 C16 C18 118.87
C14 C16 H10 119.81
C18 C16 H10 121.32
C15 C17 C18 120.07
C15 C17 H11 120.02
C18 C17 H11 119.91
C16 C18 C17 120.66
C16 C18 H12 119.17
C17 C18 H12 120.15
C12 O3 C14 122.31

loop_
_refln_index_h
_refln_index_k
_refln_index_l
_refln_F_squared_calc
_refln_F_squared_meas
_refln_F_squared_sigma
_refln_observed_status
1 0 1 0.00 0.00 0.00 o
2 0 0 0.00 0.00 0.00 o
2 0 1 0.10 0.10 0.00 o
0 0 2 0.00 0.00 0.00 o
1 0 2 0.01 0.01 0.00 o
1 1 0 0.02 0.02 0.00 o
0 1 1 0.12 0.12 0.00 o
2 0 2 0.00 0.00 0.00 o
3 0 1 0.07 0.07 0.00 o
1 1 1 0.01 0.01 0.00 o
2 1 0 0.06 0.06 0.00 o
2 1 1 0.04 0.05 0.00 o
0 1 2 0.00 0.00 0.00 o
1 0 3 0.00 0.00 0.00 o
3 0 2 0.06 0.06 0.00 o
1 1 2 0.03 0.03 0.00 o
4 0 0 0.00 0.00 0.00 o
3 1 0 0.00 0.00 0.00 o
2 0 3 0.02 0.02 0.00 o
4 0 1 0.01 0.01 0.00 o
2 1 2 0.12 0.12 0.00 o
3 1 1 0.03 0.03 0.00 o
0 1 3 0.00 0.00 0.00 o
4 0 2 0.52 0.55 0.00 o
3 0 3 0.00 0.00 0.00 o
1 1 3 0.02 0.02 0.00 o
3 1 2 0.29 0.30 0.00 o
0 0 4 0.04 0.04 0.00 o
4 1 0 0.00 0.00 0.00 o
1 0 4 0.00 0.00 0.00 o
2 1 3 0.15 0.15 0.00 o
4 1 1 0.02 0.02 0.00 o
5 0 1 0.04 0.04 0.00 o
2 0 4 0.00 0.00 0.00 o
4 0 3 0.00 0.00 0.00 o
4 1 2 0.40 0.41 0.00 o
3 1 3 0.14 0.14 0.00 o
5 0 2 0.02 0.02 0.00 o
0 1 4 0.05 0.05 0.00 o
0 2 0 0.02 0.02 0.00 o
3 0 4 0.00 0.00 0.00 o
1 1 4 0.00 0.00 0.00 o
5 1 0 0.00 0.00 0.00 o
1 2 0 0.02 0.02 0.00 o
0 2 1 0.00 0.00 0.00 o
5 1 1 0.02 0.02 0.00 o
1 2 1 0.06 0.06 0.00 o
2 1 4 0.00 0.00 0.00 o
6 0 0 0.01 0.01 0.00 o
2 2 0 0.04 0.03 0.00 o
4 1 3 0.09 0.10 0.00 o
6 0 1 0.02 0.02 0.00 o
2 2 1 0.05 0.05 0.00 o
1 0 5 0.00 0.00 0.00 o
0 2 2 0.00 0.00 0.00 o
5 0 3 0.08 0.08 0.00 o
5 1 2 0.15 0.16 0.00 o
1 2 2 0.00 0.00 0.00 o
4 0 4 0.01 0.01 0.00 o
3 1 4 0.01 0.01 0.00 o
2 0 5 0.01 0.01 0.00 o
3 2 0 0.01 0.01 0.00 o
6 0 2 0.00 0.00 0.00 o
2 2 2 0.04 0.04 0.00 o
3 2 1 0.05 0.04 0.00 o
6 1 0 0.01 0.01 0.00 o
0 1 5 0.00 0.00 0.00 o
0 2 3 0.00 0.00 0.00 o
6 1 1 0.02 0.02 0.00 o
3 0 5 0.00 0.00 0.00 o
1 1 5 0.01 0.01 0.00 o
5 1 3 0.04 0.04 0.00 o
1 2 3 0.01 0.01 0.00 o
3 2 2 0.02 0.02 0.00 o
4 1 4 0.00 0.00 0.00 o
4 2 0 0.00 0.00 0.00 o
5 0 4 0.01 0.01 0.00 o
2 1 5 0.00 0.00 0.00 o
6 0 3 0.03 0.03 0.00 o
2 2 3 0.00 0.00 0.00 o
4 2 1 0.02 0.01 0.00 o
6 1 2 0.00 0.00 0.00 o
7 0 1 0.00 0.00 0.00 o
4 0 5 0.00 0.00 0.00 o
0 0 6 0.00 0.00 0.00 o
3 1 5 0.01 0.01 0.00 o
1 0 6 0.01 0.01 0.00 o
4 2 2 0.01 0.01 0.00 o
3 2 3 0.00 0.01 0.00 o
7 0 2 0.00 0.00 0.00 o
0 2 4 0.00 0.00 0.00 o
5 1 4 0.00 0.00 0.00 o
1 2 4 0.02 0.02 0.00 o
2 0 6 0.00 0.00 0.00 o
7 1 0 0.03 0.03 0.00 o
5 2 0 0.00 0.00 0.00 o
6 1 3 0.00 0.00 0.00 o
7 1 1 0.01 0.01 0.00 o
5 2 1 0.02 0.02 0.00 o
6 0 4 0.01 0.01 0.00 o
2 2 4 0.01 0.01 0.00 o
4 1 5 0.00 0.00 0.00 o
0 1 6 0.01 0.01 0.00 o
4 2 3 0.00 0.00 0.00 o
5 0 5 0.00 0.00 0.00 o
3 0 6 0.00 0.00 0.00 o
1 1 6 0.02 0.02 0.00 o
7 0 3 0.00 0.00 0.00 o
7 1 2 0.00 0.00 0.00 o
5 2 2 0.00 0.00 0.00 o
8 0 0 0.00 0.00 0.00 o
3 2 4 0.00 0.00 0.00 o
2 1 6 0.02 0.02 0.00 o
8 0 1 0.00 0.00 0.00 o
6 1 4 0.11 0.11 0.00 o
6 2 0 0.03 0.03 0.00 o
0 2 5 0.02 0.02 0.00 o
4 0 6 0.00 0.01 0.00 o
6 2 1 0.04 0.04 0.00 o
5 1 5 0.00 0.00 0.00 o
1 2 5 0.08 0.08 0.00 o
8 0 2 0.00 0.00 0.00 o
3 1 6 0.04 0.04 0.00 o
7 1 3 0.00 0.00 0.00 o
5 2 3 0.02 0.02 0.00 o
4 2 4 0.01 0.01 0.00 o
8 1 0 0.00 0.00 0.00 o
7 0 4 0.05 0.05 0.00 o
6 0 5 0.00 0.00 0.00 o
2 2 5 0.02 0.03 0.00 o
1 0 7 0.00 0.00 0.00 o
1 3 0 0.00 0.00 0.00 o
8 1 1 0.03 0.03 0.00 o
0 3 1 0.00 0.00 0.00 o
6 2 2 0.00 0.01 0.00 o
1 3 1 0.01 0.01 0.00 o
2 0 7 0.00 0.00 0.00 o
2 3 0 0.00 0.00 0.00 o
4 1 6 0.10 0.10 0.00 o
8 0 3 0.01 0.01 0.00 o
2 3 1 0.01 0.01 0.00 o
3 2 5 0.00 0.00 0.00 o
5 0 6 0.00 0.00 0.00 o
8 1 2 0.00 0.00 0.00 o
0 3 2 0.00 0.00 0.00 o
1 3 2 0.00 0.00 0.00 o
0 1 7 0.00 0.00 0.00 o
7 1 4 0.05 0.05 0.00 o
5 2 4 0.01 0.01 0.00 o
6 1 5 0.06 0.06 0.00 o
3 0 7 0.00 0.00 0.00 o
1 1 7 0.02 0.02 0.00 o
7 2 0 0.04 0.04 0.00 o
3 3 0 0.00 0.00 0.00 o
6 2 3 0.00 0.00 0.00 o
2 3 2 0.04 0.04 0.00 o
9 0 1 0.01 0.01 0.00 o
7 2 1 0.04 0.04 0.00 o
3 3 1 0.01 0.01 0.00 o
2 1 7 0.01 0.01 0.00 o
4 2 5 0.00 0.00 0.00 o
0 2 6 0.01 0.01 0.00 o
8 1 3 0.00 0.00 0.00 o
0 3 3 0.00 0.00 0.00 o
7 0 5 0.01 0.01 0.00 o
5 1 6 0.00 0.00 0.00 o
1 2 6 0.02 0.02 0.00 o
1 3 3 0.04 0.03 0.00 o
9 0 2 0.00 0.00 0.00 o
7 2 2 0.00 0.00 0.00 o
3 3 2 0.04 0.04 0.00 o
8 0 4 0.03 0.03 0.00 o
4 0 7 0.00 0.00 0.00 o
4 3 0 0.00 0.00 0.00 o
6 0 6 0.00 0.00 0.00 o
3 1 7 0.01 0.01 0.00 o
2 2 6 0.02 0.02 0.00 o
9 1 0 0.01 0.01 0.00 o
2 3 3 0.04 0.04 0.00 o
4 3 1 0.01 0.01 0.00 o
9 1 1 0.01 0.01 0.00 o
6 2 4 0.02 0.02 0.00 o
7 1 5 0.04 0.04 0.00 o
5 2 5 0.01 0.01 0.00 o
0 0 8 0.01 0.01 0.00 o
3 2 6 0.01 0.01 0.00 o
4 3 2 0.06 0.06 0.00 o
9 0 3 0.00 0.00 0.00 o
7 2 3 0.00 0.00 0.00 o
3 3 3 0.06 0.06 0.00 o
9 1 2 0.01 0.01 0.00 o
1 0 8 0.00 0.00 0.00 o
8 1 4 0.20 0.20 0.00 o
0 3 4 0.03 0.03 0.00 o
4 1 7 0.03 0.03 0.00 o
8 2 0 0.00 0.00 0.00 o
1 3 4 0.03 0.03 0.00 o
6 1 6 0.00 0.00 0.00 o
5 0 7 0.00 0.00 0.00 o
5 3 0 0.00 0.00 0.00 o
8 2 1 0.01 0.01 0.00 o
2 0 8 0.00 0.00 0.00 o
5 3 1 0.00 0.00 0.00 o
2 3 4 0.02 0.01 0.00 o
10 0 0 0.00 0.00 0.00 o
8 0 5 0.00 0.00 0.00 o
4 2 6 0.02 0.02 0.00 o
10 0 1 0.01 0.01 0.00 o
4 3 3 0.01 0.00 0.00 o
7 0 6 0.00 0.00 0.00 o
0 1 8 0.02 0.02 0.00 o
8 2 2 0.00 0.00 0.00 o
9 1 3 0.03 0.03 0.00 o
3 0 8 0.00 0.00 0.00 o
1 1 8 0.00 0.00 0.00 o
5 3 2 0.00 0.00 0.00 o
0 2 7 0.00 0.00 0.00 o
9 0 4 0.02 0.02 0.00 o
7 2 4 0.04 0.04 0.00 o
3 3 4 0.00 0.00 0.00 o
6 2 5 0.05 0.05 0.00 o
5 1 7 0.02 0.02 0.00 o
1 2 7 0.00 0.00 0.00 o
10 0 2 0.01 0.01 0.00 o
2 1 8 0.04 0.04 0.00 o
6 0 7 0.00 0.00 0.00 o
10 1 0 0.00 0.00 0.00 o
2 2 7 0.02 0.02 0.00 o
6 3 0 0.00 0.00 0.00 o
8 1 5 0.06 0.06 0.00 o
0 3 5 0.00 0.00 0.00 o
8 2 3 0.00 0.00 0.00 o
10 1 1 0.01 0.01 0.00 o
6 3 1 0.00 0.00 0.00 o
7 1 6 0.00 0.00 0.00 o
4 0 8 0.00 0.00 0.00 o
5 2 6 0.01 0.01 0.00 o
1 3 5 0.02 0.02 0.00 o
5 3 3 0.02 0.02 0.00 o
3 1 8 0.03 0.03 0.00 o
4 3 4 0.00 0.00 0.00 o
9 1 4 0.02 0.03 0.00 o
2 3 5 0.00 0.00 0.00 o
3 2 7 0.04 0.04 0.00 o
9 2 0 0.00 0.00 0.00 o
10 0 3 0.02 0.02 0.00 o
10 1 2 0.02 0.02 0.00 o
6 3 2 0.01 0.01 0.00 o
9 2 1 0.00 0.00 0.00 o
6 1 7 0.00 0.00 0.00 o
8 0 6 0.00 0.00 0.00 o
9 0 5 0.00 0.00 0.00 o
7 2 5 0.03 0.03 0.00 o
4 1 8 0.00 0.00 0.00 o
3 3 5 0.01 0.01 0.00 o
5 0 8 0.00 0.00 0.00 o
9 2 2 0.00 0.00 0.00 o
8 2 4 0.05 0.05 0.00 o
1 0 9 0.00 0.00 0.00 o
4 2 7 0.01 0.01 0.00 o
5 3 4 0.00 0.00 0.00 o
7 0 7 0.00 0.00 0.00 o
6 2 6 0.01 0.01 0.00 o
10 1 3 0.03 0.03 0.00 o
7 3 0 0.00 0.00 0.00 o
6 3 3 0.01 0.01 0.00 o
11 0 1 0.00 0.00 0.00 o
7 3 1 0.01 0.01 0.00 o
2 0 9 0.01 0.01 0.00 o
10 0 4 0.00 0.00 0.00 o
8 1 6 0.00 0.00 0.00 o
4 3 5 0.00 0.00 0.00 o
0 3 6 0.00 0.00 0.00 o
9 1 5 0.01 0.01 0.00 o
0 2 8 0.02 0.02 0.00 o
1 3 6 0.00 0.00 0.00 o
9 2 3 0.01 0.01 0.00 o
11 0 2 0.04 0.04 0.00 o
0 1 9 0.00 0.00 0.00 o
5 1 8 0.00 0.00 0.00 o
1 2 8 0.02 0.02 0.00 o
7 3 2 0.00 0.00 0.00 o
3 0 9 0.00 0.00 0.00 o
1 1 9 0.00 0.00 0.00 o
0 4 0 0.00 0.00 0.00 o
7 1 7 0.00 0.00 0.00 o
11 1 0 0.00 0.00 0.00 o
5 2 7 0.01 0.01 0.00 o
2 3 6 0.00 0.00 0.00 o
1 4 0 0.00 0.00 0.00 o
6 0 8 0.00 0.00 0.00 o
0 4 1 0.00 0.00 0.00 o
2 2 8 0.01 0.01 0.00 o
11 1 1 0.01 0.01 0.00 o
2 1 9 0.00 0.00 0.00 o
1 4 1 0.00 0.00 0.00 o
10 1 4 0.00 0.00 0.00 o
6 3 4 0.01 0.01 0.00 o
10 2 0 0.00 0.00 0.00 o
2 4 0 0.00 0.00 0.00 o
8 2 5 0.06 0.06 0.00 o
10 2 1 0.00 0.00 0.00 o
9 0 6 0.00 0.00 0.00 o
7 2 6 0.00 0.00 0.00 o
5 3 5 0.01 0.01 0.00 o
2 4 1 0.00 0.00 0.00 o
3 3 6 0.00 0.00 0.00 o
11 0 3 0.00 0.00 0.00 o
0 4 2 0.00 0.00 0.00 o
7 3 3 0.00 0.00 0.00 o
4 0 9 0.00 0.00 0.00 o
11 1 2 0.03 0.03 0.00 o
3 2 8 0.00 0.00 0.00 o
1 4 2 0.00 0.00 0.00 o
8 0 7 0.00 0.00 0.00 o
3 1 9 0.00 0.00 0.00 o
8 3 0 0.00 0.00 0.00 o
9 2 4 0.01 0.01 0.00 o
10 0 5 0.00 0.00 0.00 o
3 4 0 0.00 0.00 0.00 o
8 3 1 0.01 0.01 0.00 o
6 1 8 0.00 0.00 0.00 o
10 2 2 0.00 0.00 0.00 o
2 4 2 0.00 0.00 0.00 o
3 4 1 0.00 0.00 0.00 o
6 2 7 0.00 0.00 0.00 o
4 3 6 0.00 0.00 0.00 o
0 4 3 0.00 0.00 0.00 o
9 1 6 0.00 0.00 0.00 o
4 2 8 0.00 0.00 0.00 o
8 3 2 0.00 0.00 0.00 o
11 1 3 0.01 0.01 0.00 o
1 4 3 0.00 0.00 0.00 o
4 1 9 0.00 0.00 0.00 o
7 0 8 0.00 0.00 0.00 o
3 4 2 0.00 0.00 0.00 o
5 0 9 0.00 0.00 0.00 o
8 1 7 0.00 0.00 0.00 o
12 0 0 0.00 0.00 0.00 o
0 3 7 0.00 0.00 0.00 o
11 0 4 0.00 0.00 0.00 o
4 4 0 0.00 0.00 0.00 o
10 1 5 0.00 0.00 0.00 o
7 3 4 0.00 0.00 0.00 o
6 3 5 0.00 0.00 0.00 o
1 3 7 0.00 0.00 0.00 o
10 2 3 0.01 0.01 0.00 o
12 0 1 0.00 0.00 0.00 o
2 4 3 0.01 0.01 0.00 o
4 4 1 0.00 0.00 0.00 o
0 0 10 0.00 0.00 0.00 o
1 0 10 0.00 0.00 0.00 o
2 3 7 0.00 0.00 0.00 o
8 2 6 0.01 0.01 0.00 o
8 3 3 0.00 0.00 0.00 o
9 2 5 0.01 0.01 0.00 o
12 0 2 0.01 0.01 0.00 o
5 3 6 0.03 0.03 0.00 o
4 4 2 0.00 0.00 0.00 o
3 4 3 0.01 0.01 0.00 o
2 0 10 0.00 0.00 0.00 o
7 1 8 0.01 0.01 0.00 o
0 2 9 0.01 0.01 0.00 o
5 2 8 0.00 0.00 0.00 o
5 1 9 0.01 0.01 0.00 o
0 4 4 0.03 0.03 0.00 o
1 2 9 0.04 0.04 0.00 o
12 1 0 0.00 0.00 0.00 o
11 1 4 0.01 0.01 0.00 o
10 0 6 0.00 0.00 0.00 o
9 0 7 0.00 0.00 0.00 o
1 4 4 0.05 0.05 0.00 o
7 2 7 0.00 0.00 0.00 o
11 2 0 0.00 0.00 0.00 o
3 3 7 0.03 0.03 0.00 o
9 3 0 0.00 0.00 0.00 o
12 1 1 0.01 0.01 0.00 o
5 4 0 0.00 0.00 0.00 o
11 2 1 0.00 0.00 0.00 o
9 3 1 0.01 0.01 0.00 o
0 1 10 0.00 0.00 0.00 o
6 0 9 0.00 0.00 0.00 o
5 4 1 0.00 0.00 0.00 o
2 2 9 0.01 0.01 0.00 o
10 2 4 0.01 0.01 0.00 o
3 0 10 0.00 0.00 0.00 o
1 1 10 0.00 0.00 0.00 o
2 4 4 0.03 0.03 0.00 o
12 0 3 0.00 0.00 0.00 o
11 0 5 0.00 0.00 0.00 o
4 4 3 0.00 0.00 0.00 o
12 1 2 0.01 0.01 0.00 o
8 0 8 0.00 0.00 0.00 o
7 3 5 0.02 0.02 0.00 o
2 1 10 0.00 0.00 0.00 o
11 2 2 0.01 0.01 0.00 o
9 3 2 0.00 0.00 0.00 o
5 4 2 0.01 0.01 0.00 o
8 3 4 0.00 0.00 0.00 o
3 2 9 0.00 0.00 0.00 o
4 3 7 0.03 0.03 0.00 o
10 1 6 0.00 0.00 0.00 o
9 1 7 0.00 0.00 0.00 o
3 4 4 0.01 0.01 0.00 o
6 3 6 0.03 0.03 0.00 o
6 2 8 0.01 0.01 0.00 o
4 0 10 0.00 0.00 0.00 o
6 1 9 0.00 0.00 0.00 o
3 1 10 0.01 0.01 0.00 o
6 4 0 0.00 0.00 0.00 o
0 4 5 0.01 0.01 0.00 o
12 1 3 0.02 0.02 0.00 o
11 1 5 0.00 0.00 0.00 o
9 2 6 0.02 0.02 0.00 o
8 1 8 0.00 0.00 0.00 o
6 4 1 0.00 0.00 0.00 o
1 4 5 0.00 0.00 0.00 o
0 3 8 0.00 0.00 0.00 o
11 2 3 0.02 0.02 0.00 o
9 3 3 0.00 0.00 0.00 o
5 4 3 0.00 0.00 0.00 o
4 2 9 0.00 0.00 0.00 o
1 3 8 0.00 0.00 0.00 o
12 0 4 0.00 0.00 0.00 o
7 0 9 0.00 0.00 0.00 o
4 4 4 0.00 0.00 0.00 o
8 2 7 0.00 0.00 0.00 o
10 2 5 0.01 0.01 0.00 o
5 3 7 0.01 0.01 0.00 o
2 4 5 0.01 0.01 0.00 o
2 3 8 0.00 0.00 0.00 o
6 4 2 0.00 0.00 0.00 o
13 0 1 0.00 0.00 0.00 o
4 1 10 0.01 0.01 0.00 o
5 0 10 0.01 0.01 0.00 o
10 0 7 0.00 0.00 0.00 o
10 3 0 0.00 0.00 0.00 o
8 3 5 0.03 0.03 0.00 o
10 3 1 0.00 0.00 0.00 o
11 0 6 0.01 0.01 0.00 o
7 3 6 0.00 0.00 0.00 o
3 4 5 0.00 0.00 0.00 o
13 0 2 0.00 0.00 0.00 o
9 0 8 0.00 0.00 0.00 o
7 2 8 0.03 0.03 0.00 o
3 3 8 0.00 0.00 0.00 o
12 1 4 0.00 0.00 0.00 o
7 1 9 0.04 0.04 0.00 o
5 2 9 0.01 0.01 0.00 o
12 2 0 0.00 0.00 0.00 o
11 2 4 0.00 0.00 0.00 o
9 3 4 0.02 0.02 0.00 o
5 4 4 0.00 0.00 0.00 o
13 1 0 0.00 0.00 0.00 o
7 4 0 0.02 0.02 0.00 o
12 2 1 0.00 0.00 0.00 o
6 4 3 0.00 0.00 0.00 o
10 3 2 0.00 0.00 0.00 o
13 1 1 0.00 0.00 0.00 o
1 0 11 0.00 0.00 0.00 o
0 2 10 0.00 0.00 0.00 o
7 4 1 0.01 0.01 0.00 o
5 1 10 0.00 0.00 0.00 o
1 2 10 0.00 0.00 0.00 o
10 1 7 0.00 0.00 0.00 o
6 3 7 0.02 0.02 0.00 o
12 0 5 0.00 0.00 0.00 o
4 4 5 0.00 0.00 0.00 o
0 4 6 0.00 0.00 0.00 o
2 0 11 0.00 0.00 0.00 o
11 1 6 0.00 0.00 0.00 o
12 2 2 0.01 0.02 0.00 o
13 0 3 0.00 0.00 0.00 o
4 3 8 0.01 0.01 0.00 o
1 4 6 0.00 0.00 0.00 o
6 0 10 0.01 0.01 0.00 o
8 0 9 0.00 0.00 0.00 o
13 1 2 0.01 0.01 0.00 o
2 2 10 0.00 0.00 0.00 o
9 1 8 0.01 0.01 0.00 o
7 4 2 0.00 0.00 0.00 o
10 2 6 0.00 0.00 0.00 o
9 2 7 0.01 0.01 0.00 o
2 4 6 0.00 0.00 0.00 o
10 3 3 0.00 0.00 0.00 o
0 1 11 0.00 0.00 0.00 o
3 0 11 0.00 0.00 0.00 o
1 1 11 0.00 0.00 0.00 o
6 2 9 0.02 0.02 0.00 o
3 2 10 0.01 0.01 0.00 o
6 4 4 0.00 0.00 0.00 o
12 1 5 0.00 0.00 0.00 o
8 3 6 0.01 0.01 0.00 o
12 2 3 0.03 0.03 0.00 o
2 1 11 0.01 0.01 0.00 o
11 2 5 0.01 0.01 0.00 o
9 3 5 0.03 0.03 0.00 o
8 2 8 0.02 0.02 0.00 o
5 4 5 0.00 0.00 0.00 o
13 1 3 0.00 0.00 0.00 o
3 4 6 0.01 0.01 0.00 o
7 4 3 0.00 0.00 0.00 o
6 1 10 0.01 0.01 0.00 o
8 1 9 0.00 0.00 0.00 o
0 3 9 0.00 0.00 0.00 o
5 3 8 0.02 0.02 0.00 o
1 3 9 0.00 0.00 0.00 o
13 0 4 0.00 0.00 0.00 o
8 4 0 0.01 0.01 0.00 o
11 0 7 0.00 0.00 0.00 o
7 3 7 0.01 0.01 0.00 o
11 3 0 0.00 0.00 0.00 o
4 0 11 0.00 0.00 0.00 o
10 0 8 0.00 0.00 0.00 o
8 4 1 0.00 0.00 0.00 o
3 1 11 0.03 0.03 0.00 o
11 3 1 0.00 0.00 0.00 o
4 2 10 0.03 0.02 0.00 o
2 3 9 0.00 0.00 0.00 o
10 3 4 0.01 0.01 0.00 o
7 0 10 0.00 0.00 0.00 o
14 0 0 0.00 0.00 0.00 o
12 0 6 0.01 0.01 0.00 o
4 4 6 0.04 0.04 0.00 o
14 0 1 0.00 0.00 0.00 o
8 4 2 0.00 0.00 0.00 o
11 3 2 0.00 0.00 0.00 o
12 2 4 0.01 0.00 0.00 o
9 0 9 0.00 0.00 0.00 o
7 2 9 0.05 0.05 0.00 o
3 3 9 0.00 0.00 0.00 o
0 4 7 0.00 0.00 0.00 o
13 1 4 0.00 0.00 0.00 o
11 1 7 0.00 0.00 0.00 o
7 4 4 0.00 0.00 0.00 o
13 2 0 0.00 0.00 0.00 o
6 4 5 0.03 0.03 0.00 o
1 4 7 0.00 0.00 0.00 o
4 1 11 0.02 0.02 0.00 o
1 5 0 0.00 0.00 0.00 o
14 0 2 0.00 0.00 0.00 o
10 1 8 0.00 0.00 0.00 o
6 3 8 0.00 0.00 0.00 o
0 5 1 0.00 0.00 0.00 o
13 2 1 0.01 0.01 0.00 o
5 0 11 0.00 0.00 0.00 o
1 5 1 0.01 0.01 0.00 o
7 1 10 0.03 0.03 0.00 o
5 2 10 0.01 0.01 0.00 o
14 1 0 0.00 0.00 0.00 o
10 2 7 0.07 0.07 0.00 o
2 4 7 0.00 0.00 0.00 o
2 5 0 0.00 0.00 0.00 o
12 1 6 0.01 0.01 0.00 o
14 1 1 0.01 0.01 0.00 o
13 0 5 0.00 0.00 0.00 o
8 4 3 0.00 0.00 0.00 o
11 2 6 0.03 0.03 0.00 o
9 3 6 0.01 0.01 0.00 o
2 5 1 0.03 0.03 0.00 o
5 4 6 0.07 0.07 0.00 o
11 3 3 0.01 0.01 0.00 o
0 5 2 0.01 0.01 0.00 o
13 2 2 0.02 0.02 0.00 o
9 2 8 0.00 0.00 0.00 o
4 3 9 0.00 0.00 0.00 o
1 5 2 0.01 0.01 0.00 o
9 1 9 0.02 0.02 0.00 o
8 3 7 0.01 0.01 0.00 o
10 3 5 0.02 0.02 0.00 o
14 0 3 0.00 0.00 0.00 o
3 4 7 0.00 0.00 0.00 o
9 4 0 0.01 0.01 0.00 o
0 2 11 0.00 0.00 0.00 o
3 5 0 0.00 0.00 0.00 o
14 1 2 0.01 0.01 0.00 o
5 1 11 0.04 0.03 0.00 o
2 5 2 0.06 0.05 0.00 o
1 2 11 0.00 0.00 0.00 o
8 0 10 0.00 0.00 0.00 o
9 4 1 0.01 0.01 0.00 o
3 5 1 0.01 0.01 0.00 o
0 0 12 0.01 0.00 0.00 o
1 0 12 0.00 0.00 0.00 o
12 2 5 0.00 0.00 0.00 o
6 0 11 0.00 0.00 0.00 o
13 1 5 0.01 0.01 0.00 o
2 2 11 0.01 0.01 0.00 o
0 5 3 0.00 0.00 0.00 o
7 4 5 0.02 0.02 0.00 o
13 2 3 0.04 0.04 0.00 o
6 2 10 0.01 0.01 0.00 o
11 0 8 0.00 0.00 0.00 o
8 2 9 0.02 0.01 0.00 o
1 5 3 0.00 0.00 0.00 o
7 3 8 0.04 0.03 0.00 o
2 0 12 0.00 0.00 0.00 o
9 4 2 0.00 0.00 0.00 o
3 5 2 0.02 0.02 0.00 o
12 0 7 0.00 0.00 0.00 o
8 4 4 0.00 0.00 0.00 o
5 3 9 0.00 0.00 0.00 o
12 3 0 0.00 0.00 0.00 o
4 4 7 0.01 0.01 0.00 o
11 3 4 0.00 0.00 0.00 o
4 5 0 0.00 0.00 0.00 o
14 1 3 0.00 0.00 0.00 o
6 4 6 0.04 0.04 0.00 o
12 3 1 0.00 0.00 0.00 o
2 5 3 0.03 0.03 0.00 o
4 5 1 0.00 0.00 0.00 o
3 2 11 0.02 0.02 0.00 o
8 1 10 0.00 0.00 0.00 o
10 0 9 0.00 0.00 0.00 o
0 3 10 0.00 0.00 0.00 o
0 1 12 0.00 0.00 0.00 o
14 0 4 0.00 0.00 0.00 o
1 3 10 0.00 0.00 0.00 o
3 0 12 0.00 0.00 0.00 o
1 1 12 0.01 0.01 0.00 o
6 1 11 0.00 0.00 0.00 o
13 0 6 0.01 0.01 0.00 o
12 3 2 0.00 0.00 0.00 o
0 4 8 0.00 0.00 0.00 o
4 5 2 0.01 0.01 0.00 o
9 4 3 0.00 0.00 0.00 o
11 1 8 0.00 0.00 0.00 o
3 5 3 0.02 0.02 0.00 o
2 3 10 0.01 0.01 0.00 o
2 1 12 0.01 0.01 0.00 o
1 4 8 0.00 0.00 0.00 o
12 1 7 0.00 0.00 0.00 o
0 5 4 0.01 0.01 0.00 o
13 2 4 0.02 0.02 0.00 o
11 2 7 0.08 0.08 0.00 o
10 3 6 0.02 0.02 0.00 o
9 3 7 0.01 0.01 0.00 o
1 5 4 0.01 0.01 0.00 o
5 4 7 0.07 0.07 0.00 o
4 2 11 0.00 0.00 0.00 o
5 5 0 0.00 0.00 0.00 o
10 2 8 0.01 0.01 0.00 o
2 4 8 0.01 0.01 0.00 o
15 0 1 0.00 0.00 0.00 o
7 0 11 0.00 0.00 0.00 o
10 1 9 0.00 0.00 0.00 o
6 3 9 0.01 0.01 0.00 o
5 5 1 0.00 0.00 0.00 o
4 0 12 0.00 0.00 0.00 o
14 1 4 0.00 0.00 0.00 o
9 0 10 0.00 0.00 0.00 o
7 2 10 0.01 0.01 0.00 o
3 3 10 0.00 0.00 0.00 o
14 2 0 0.00 0.00 0.00 o
2 5 4 0.04 0.04 0.00 o
3 1 12 0.02 0.02 0.00 o
10 4 0 0.00 0.00 0.00 o
12 2 6 0.05 0.05 0.00 o
8 4 5 0.00 0.00 0.00 o
12 3 3 0.00 0.00 0.00 o
14 2 1 0.00 0.00 0.00 o
13 1 6 0.00 0.00 0.00 o
11 3 5 0.01 0.00 0.00 o
10 4 1 0.00 0.00 0.00 o
4 5 3 0.01 0.01 0.00 o
8 3 8 0.02 0.02 0.00 o
7 4 6 0.01 0.01 0.00 o
15 0 2 0.00 0.00 0.00 o
3 4 8 0.00 0.00 0.00 o
5 5 2 0.00 0.00 0.00 o
9 2 9 0.02 0.02 0.00 o
14 0 5 0.02 0.02 0.00 o
9 4 4 0.00 0.00 0.00 o
15 1 0 0.05 0.05 0.00 o
3 5 4 0.01 0.01 0.00 o
14 2 2 0.00 0.00 0.00 o
10 4 2 0.00 0.00 0.00 o
15 1 1 0.01 0.01 0.00 o
7 1 11 0.00 0.00 0.00 o
5 2 11 0.01 0.01 0.00 o
4 3 10 0.00 0.00 0.00 o
4 1 12 0.01 0.01 0.00 o
9 1 10 0.01 0.01 0.00 o
5 0 12 0.00 0.00 0.00 o
6 4 7 0.00 0.00 0.00 o
6 5 0 0.01 0.01 0.00 o
0 5 5 0.00 0.00 0.00 o
13 2 5 0.00 0.00 0.00 o
12 0 8 0.00 0.00 0.00 o
15 0 3 0.00 0.00 0.00 o
6 5 1 0.01 0.01 0.00 o
4 4 8 0.01 0.01 0.00 o
1 5 5 0.00 0.00 0.00 o
15 1 2 0.00 0.00 0.00 o
5 5 3 0.01 0.01 0.00 o
12 3 4 0.00 0.00 0.00 o
11 0 9 0.00 0.00 0.00 o
7 3 9 0.01 0.01 0.00 o
4 5 4 0.00 0.00 0.00 o
14 1 5 0.01 0.01 0.00 o
13 0 7 0.01 0.01 0.00 o
13 3 0 0.00 0.00 0.00 o
14 2 3 0.02 0.02 0.00 o
2 5 5 0.00 0.00 0.00 o
8 0 11 0.00 0.00 0.00 o
10 4 3 0.00 0.00 0.00 o
6 5 2 0.01 0.01 0.00 o
13 3 1 0.00 0.00 0.00 o
8 2 10 0.01 0.01 0.00 o
0 2 12 0.00 0.00 0.00 o
5 3 10 0.00 0.00 0.00 o
10 3 7 0.04 0.04 0.00 o
5 1 12 0.01 0.01 0.00 o
1 2 12 0.00 0.00 0.00 o
8 4 6 0.00 0.00 0.00 o
6 2 11 0.00 0.00 0.00 o
12 1 8 0.00 0.00 0.00 o
11 3 6 0.08 0.08 0.00 o
9 4 5 0.00 0.00 0.00 o
15 1 3 0.00 0.00 0.00 o
3 5 5 0.00 0.00 0.00 o
10 0 10 0.01 0.01 0.00 o
11 2 8 0.00 0.00 0.00 o
13 3 2 0.00 0.00 0.00 o
9 3 8 0.05 0.05 0.00 o
6 0 12 0.00 0.00 0.00 o
0 4 9 0.00 0.00 0.00 o
5 4 8 0.00 0.00 0.00 o
2 2 12 0.00 0.00 0.00 o
11 1 9 0.00 0.00 0.00 o
12 2 7 0.01 0.01 0.00 o
1 4 9 0.05 0.05 0.00 o
15 0 4 0.00 0.00 0.00 o
14 0 6 0.00 0.00 0.00 o
13 1 7 0.00 0.00 0.00 o
1 0 13 0.04 0.04 0.00 o
5 5 4 0.00 0.00 0.00 o
7 4 7 0.00 0.00 0.00 o
11 4 0 0.00 0.00 0.00 o
8 1 11 0.00 0.00 0.00 o
7 5 0 0.00 0.00 0.00 o
0 3 11 0.00 0.00 0.00 o
6 5 3 0.00 0.00 0.00 o
1 3 11 0.00 0.01 0.00 o
11 4 1 0.01 0.01 0.00 o
10 2 9 0.00 0.00 0.00 o
7 5 1 0.00 0.01 0.00 o
2 4 9 0.01 0.01 0.00 o
14 2 4 0.01 0.01 0.00 o
10 4 4 0.00 0.00 0.00 o
2 0 13 0.01 0.01 0.00 o
3 2 12 0.00 0.00 0.00 o
12 3 5 0.01 0.01 0.00 o
4 5 5 0.00 0.00 0.00 o
0 5 6 0.00 0.00 0.00 o
2 3 11 0.00 0.00 0.00 o
13 2 6 0.00 0.00 0.00 o
13 3 3 0.01 0.01 0.00 o
1 5 6 0.00 0.00 0.00 o
10 1 10 0.01 0.01 0.00 o
6 3 10 0.00 0.00 0.00 o
8 3 9 0.03 0.03 0.00 o
11 4 2 0.01 0.01 0.00 o
6 1 12 0.02 0.02 0.00 o
7 5 2 0.00 0.00 0.00 o
16 0 0 0.00 0.00 0.00 o
0 1 13 0.00 0.00 0.00 o
3 4 9 0.01 0.01 0.00 o
15 1 4 0.00 0.00 0.00 o
14 1 6 0.00 0.00 0.00 o
3 0 13 0.00 0.00 0.00 o
1 1 13 0.05 0.05 0.00 o
15 2 0 0.00 0.00 0.00 o
16 0 1 0.00 0.00 0.00 o
2 5 6 0.01 0.01 0.00 o
6 4 8 0.03 0.03 0.00 o
15 2 1 0.00 0.00 0.00 o
9 0 11 0.00 0.00 0.00 o
7 2 11 0.00 0.00 0.00 o
3 3 11 0.02 0.02 0.00 o
4 2 12 0.00 0.00 0.00 o
9 2 10 0.01 0.01 0.00 o
2 1 13 0.00 0.00 0.00 o
6 5 4 0.00 0.00 0.00 o
7 0 12 0.00 0.00 0.00 o
15 0 5 0.00 0.00 0.00 o
16 0 2 0.00 0.00 0.00 o
9 4 6 0.00 0.00 0.00 o
5 5 5 0.00 0.00 0.00 o
3 5 6 0.00 0.00 0.00 o
11 4 3 0.00 0.00 0.00 o
12 0 9 0.00 0.00 0.00 o
13 0 8 0.00 0.00 0.00 o
15 2 2 0.00 0.00 0.00 o
7 5 3 0.00 0.00 0.00 o
4 4 9 0.00 0.00 0.00 o
16 1 0 0.01 0.01 0.00 o
4 0 13 0.00 0.00 0.00 o
8 4 7 0.00 0.00 0.00 o
13 3 4 0.00 0.00 0.00 o
8 5 0 0.00 0.00 0.00 o
14 2 5 0.00 0.00 0.00 o
3 1 13 0.00 0.00 0.00 o
11 3 7 0.00 0.00 0.00 o
10 4 5 0.00 0.00 0.00 o
16 1 1 0.02 0.02 0.00 o
4 3 11 0.01 0.01 0.00 o
10 3 8 0.01 0.01 0.00 o
8 5 1 0.01 0.01 0.00 o
9 1 11 0.00 0.00 0.00 o
11 0 10 0.01 0.01 0.00 o
14 0 7 0.00 0.00 0.00 o
7 3 10 0.00 0.00 0.00 o
14 3 0 0.00 0.00 0.00 o
7 1 12 0.00 0.00 0.00 o
5 2 12 0.00 0.00 0.00 o
12 3 6 0.01 0.01 0.00 o
16 0 3 0.00 0.00 0.00 o
4 5 6 0.00 0.00 0.00 o
15 1 5 0.00 0.00 0.00 o
14 3 1 0.00 0.00 0.00 o
16 1 2 0.00 0.00 0.00 o
12 2 8 0.01 0.01 0.00 o
15 2 3 0.01 0.01 0.00 o
8 5 2 0.00 0.00 0.00 o
12 1 9 0.00 0.00 0.00 o
13 1 8 0.00 0.00 0.00 o
7 4 8 0.02 0.02 0.00 o
11 2 9 0.00 0.00 0.00 o
4 1 13 0.00 0.00 0.00 o
9 3 9 0.02 0.02 0.00 o
5 4 9 0.01 0.01 0.00 o
12 4 0 0.00 0.00 0.00 o
0 5 7 0.00 0.00 0.00 o
11 4 4 0.00 0.00 0.00 o
13 2 7 0.01 0.01 0.00 o
5 0 13 0.00 0.00 0.00 o
7 5 4 0.00 0.00 0.00 o
6 5 5 0.00 0.00 0.00 o
8 2 11 0.00 0.00 0.00 o
1 5 7 0.00 0.00 0.00 o
12 4 1 0.01 0.01 0.00 o
14 3 2 0.00 0.00 0.00 o
5 3 11 0.01 0.01 0.00 o
0 4 10 0.02 0.02 0.00 o
8 0 12 0.00 0.00 0.00 o
11 1 10 0.00 0.00 0.00 o
14 1 7 0.00 0.00 0.00 o
1 4 10 0.01 0.01 0.00 o
2 5 7 0.00 0.00 0.00 o
16 1 3 0.00 0.00 0.00 o
10 0 11 0.01 0.01 0.00 o
15 0 6 0.00 0.00 0.00 o
13 3 5 0.01 0.01 0.00 o
8 5 3 0.00 0.00 0.00 o
12 4 2 0.00 0.00 0.00 o
5 5 6 0.00 0.00 0.00 o
10 2 10 0.00 0.00 0.00 o
2 4 10 0.03 0.03 0.00 o
16 0 4 0.00 0.00 0.00 o
6 2 12 0.00 0.00 0.00 o


loop_
_pd_proc_2theta_corrected
_pd_proc_intensity_total
_pd_calc_intensity_total

1.9 136.03837 133.53268
1.902 147.05414 133.51863
1.904 118.051 133.50462
1.906 125.56427 133.49064
1.908 136.80457 133.47671
1.91 119.50269 133.46281
1.912 133.11935 133.44896
1.914 111.23935 133.43514
1.916 147.48611 133.42137
1.918 110.12555 133.40765
1.92 141.47543 133.39397
1.922 122.4132 133.38034
1.924 144.8385 133.36675
1.926 110.91642 133.35322
1.928 128.00697 133.33973
1.93 147.52258 133.32631
1.932 156.64062 133.31293
1.934 148.95403 133.29961
1.936 139.7769 133.28636
1.938 141.87866 133.27316
1.94 124.19328 133.26002
1.942 136.38343 133.24695
1.944 113.44513 133.23395
1.946 152.32053 133.22101
1.948 148.18571 133.20815
1.95 155.32096 133.19536
1.952 143.20311 133.18265
1.954 135.869 133.17002
1.956 160.27539 133.15747
1.958 131.75501 133.14501
1.96 129.35456 133.13264
1.962 146.28435 133.12036
1.964 117.36985 133.10819
1.966 127.15487 133.09611
1.968 125.81164 133.08413
1.97 152.14408 133.07227
1.972 161.88889 133.06052
1.974 138.49533 133.0489
1.976 148.75469 133.0374
1.978 146.2671 133.02602
1.98 145.23406 133.01479
1.982 130.44516 133.0037
1.984 116.48524 132.99276
1.986 128.15296 132.98197
1.988 136.68855 132.97135
1.99 129.13464 132.96091
1.992 164.47539 132.95064
1.994 122.07629 132.94057
1.996 117.94254 132.93069
1.998 151.6756 132.92103
2 140.4947 132.91159
2.002 172.38498 132.90239
2.004 143.14466 132.89343
2.006 101.49412 132.88473
2.008 118.78785 132.87631
2.01 89.55338 132.86819
2.012 113.04696 132.86037
2.014 110.13723 132.85288
2.016 139.35268 132.84573
2.018 138.50304 132.83896
2.02 119.40396 132.83258
2.022 124.90434 132.82662
2.024 136.34394 132.8211
2.026 137.72903 132.81605
2.028 148.49947 132.81152
2.03 127.4635 132.80752
2.032 138.61365 132.8041
2.034 144.79097 132.8013
2.036 157.37021 132.79917
2.038 152.88973 132.79776
2.04 158.17426 132.79711
2.042 143.04414 132.79729
2.044 118.08709 132.79837
2.046 148.35697 132.80041
2.048 167.55521 132.8035
2.05 167.01353 132.80772
2.052 128.29827 132.81317
2.054 119.84606 132.81995
2.056 126.09792 132.8282
2.058 109.81334 132.83803
2.06 136.99876 132.84961
2.062 139.25408 132.8631
2.064 112.76738 132.87868
2.066 124.62867 132.89658
2.068 152.96252 132.91702
2.07 149.30235 132.94029
2.072 167.67171 132.96669
2.074 165.7368 132.99657
2.076 136.63808 133.03033
2.078 145.6285 133.06845
2.08 137.98053 133.11146
2.082 157.44565 133.15997
2.084 129.83657 133.21471
2.086 163.28331 133.27652
2.088 111.66824 133.3464
2.09 135.02485 133.42551
2.092 141.91814 133.51524
2.094 148.9645 133.61726
2.096 170.68627 133.73356
2.098 116.51921 133.86655
2.1 136.28804 134.01918
2.102 155.47281 134.19509
2.104 159.01478 134.39874
2.106 127.83524 134.63578
2.108 151.98839 134.9133
2.11 181.53395 135.24037
2.112 143.46644 135.62874
2.114 137.81528 136.09378
2.116 138.45513 136.65596
2.118 140.32125 137.34297
2.12 107.11851 138.19342
2.122 119.2232 139.2638
2.124 168.54381 140.6439
2.126 149.11637 142.49279
2.128 138.81035 145.11575
2.13 168.59257 149.10084
2.132 164.30395 155.49283
2.134 182.86781 165.88579
2.136 237.04437 182.21311
2.138 229.32476 206.00818
2.14 327.88204 236.90959
2.142 377.32513 269.93978
2.144 339.02403 292.94902
2.146 321.10542 292.75664
2.148 276.65574 269.49155
2.15 218.05667 236.40924
2.152 185.35321 205.55827
2.154 174.42036 181.83598
2.156 173.99194 165.56772
2.158 147.13453 155.20852
2.16 135.12954 148.82666
2.162 167.91181 144.83508
2.164 160.64296 142.19591
2.166 173.78432 140.32572
2.168 159.00654 138.92171
2.17 148.63607 137.82603
2.172 142.2797 136.94942
2.174 145.14322 136.23567
2.176 152.4166 135.64636
2.178 121.91677 135.15389
2.18 146.87002 134.73787
2.182 146.15131 134.38297
2.184 121.9379 134.07751
2.186 130.99874 133.81242
2.188 137.60637 133.58064
2.19 142.8625 133.37655
2.192 124.28418 133.19567
2.194 105.38278 133.03439
2.196 118.15711 132.88978
2.198 142.17655 132.75942
2.2 143.26157 132.64132
2.202 149.55426 132.53383
2.204 112.82826 132.43555
2.206 153.0942 132.34532
2.208 140.68957 132.26215
2.21 164.12939 132.1852
2.212 124.01458 132.11375
2.214 132.52659 132.04718
2.216 137.28561 131.98496
2.218 130.97454 131.92661
2.22 135.99975 131.87175
2.222 144.46217 131.82001
2.224 117.95628 131.77109
2.226 156.77694 131.72471
2.228 170.16776 131.68064
2.23 133.93883 131.63867
2.232 121.76761 131.5986
2.234 112.3708 131.56028
2.236 135.22181 131.52354
2.238 173.48941 131.48826
2.24 150.58831 131.45432
2.242 143.61178 131.4216
2.244 130.46805 131.39001
2.246 122.78577 131.35947
2.248 141.28463 131.3299
2.25 113.31579 131.30122
2.252 151.80636 131.27336
2.254 115.18334 131.24627
2.256 116.01591 131.2199
2.258 147.48083 131.19419
2.26 126.00303 131.16911
2.262 100.17413 131.1446
2.264 143.21528 131.12063
2.266 171.57155 131.09717
2.268 127.26074 131.07418
2.27 136.67514 131.05163
2.272 157.42872 131.02951
2.274 141.19824 131.00777
2.276 165.52449 130.9864
2.278 140.35905 130.96539
2.28 168.82795 130.94469
2.282 139.46712 130.92431
2.284 116.40654 130.90422
2.286 133.2641 130.88441
2.288 118.8927 130.86485
2.29 141.03916 130.84555
2.292 134.82369 130.82647
2.294 154.29399 130.80762
2.296 104.6316 130.78899
2.298 134.61563 130.77055
2.3 132.9533 130.7523
2.302 127.27609 130.73423
2.304 135.1133 130.71634
2.306 150.97285 130.69861
2.308 125.41509 130.68104
2.31 141.82657 130.66361
2.312 143.84106 130.64633
2.314 168.36054 130.62919
2.316 148.05275 130.61218
2.318 135.65336 130.59529
2.32 150.20487 130.57852
2.322 116.17532 130.56187
2.324 126.90011 130.54533
2.326 140.20052 130.52889
2.328 170.6579 130.51255
2.33 168.19467 130.49631
2.332 139.39082 130.48017
2.334 141.19779 130.46411
2.336 147.0987 130.44814
2.338 134.41286 130.43225
2.34 112.56963 130.41645
2.342 128.23486 130.40072
2.344 126.66398 130.38506
2.346 135.77023 130.36948
2.348 138.15028 130.35396
2.35 108.12377 130.33852
2.352 149.27281 130.32313
2.354 135.45001 130.30781
2.356 168.21201 130.29256
2.358 156.91105 130.27735
2.36 147.35621 130.26221
2.362 104.61432 130.24712
2.364 123.82727 130.23208
2.366 120.96183 130.2171
2.368 165.86544 130.20216
2.37 168.12293 130.18728
2.372 121.19584 130.17244
2.374 104.09122 130.15764
2.376 119.23495 130.14289
2.378 117.97789 130.12818
2.38 146.16099 130.11352
2.382 132.36666 130.0989
2.384 114.74815 130.08431
2.386 113.09365 130.06977
2.388 140.17157 130.05526
2.39 114.25663 130.04079
2.392 132.11697 130.02635
2.394 153.80112 130.01195
2.396 129.60206 129.99759
2.398 137.09153 129.98325
2.4 137.65742 129.96895
2.402 136.65481 129.95469
2.404 183.81362 129.94045
2.406 135.40651 129.92624
2.408 133.8798 129.91206
2.41 133.40499 129.89792
2.412 139.58216 129.8838
2.414 148.66734 129.8697
2.416 117.69664 129.85564
2.418 118.09604 129.8416
2.42 154.44859 129.82759
2.422 119.45618 129.8136
2.424 113.43493 129.79964
2.426 131.74487 129.78571
2.428 154.67353 129.7718
2.43 116.28382 129.75791
2.432 136.15094 129.74404
2.434 141.2334 129.7302
2.436 105.59853 129.71639
2.438 135.43144 129.70259
2.44 137.94102 129.68882
2.442 131.35038 129.67507
2.444 146.67358 129.66134
2.446 107.3481 129.64763
2.448 133.79929 129.63394
2.45 131.51512 129.62027
2.452 140.66585 129.60662
2.454 124.43716 129.59299
2.456 133.97305 129.57939
2.458 143.64848 129.5658
2.46 147.83831 129.55223
2.462 127.44685 129.53868
2.464 102.41327 129.52515
2.466 136.15707 129.51163
2.468 145.55058 129.49814
2.47 127.61129 129.48466
2.472 135.143 129.47121
2.474 124.32639 129.45777
2.476 137.66493 129.44434
2.478 121.29819 129.43094
2.48 139.46997 129.41755
2.482 140.85529 129.40418
2.484 134.53127 129.39083
2.486 132.47493 129.37749
2.488 147.91518 129.36418
2.49 132.61705 129.35088
2.492 125.19774 129.33759
2.494 118.25222 129.32432
2.496 128.34025 129.31107
2.498 145.94755 129.29784
2.5 127.34877 129.28462
2.502 116.71914 129.27142
2.504 127.30432 129.25823
2.506 169.28627 129.24507
2.508 115.26822 129.23192
2.51 115.15158 129.21878
2.512 120.11865 129.20566
2.514 137.27838 129.19256
2.516 126.11446 129.17947
2.518 125.37129 129.16641
2.52 155.00412 129.15335
2.522 134.63732 129.14032
2.524 106.85757 129.1273
2.526 126.24323 129.1143
2.528 132.19231 129.10131
2.53 146.80625 129.08834
2.532 104.64004 129.07539
2.534 157.37871 129.06246
2.536 137.9902 129.04954
2.538 123.64613 129.03664
2.54 146.2584 129.02376
2.542 152.7154 129.54103
2.544 130.96845 129.53146
2.546 146.61998 129.52193
2.548 144.96494 129.51246
2.55 155.04139 129.50303
2.552 141.30511 129.49366
2.554 101.42314 129.48433
2.556 124.72349 129.47506
2.558 112.79417 129.46584
2.56 145.989 129.45667
2.562 136.12846 129.44756
2.564 130.04595 129.43851
2.566 117.10524 129.42951
2.568 124.82703 129.42056
2.57 108.85868 129.41168
2.572 113.07669 129.40285
2.574 123.09609 129.39409
2.576 125.58653 129.38538
2.578 112.63473 129.37674
2.58 129.32153 129.36816
2.582 108.61303 129.35965
2.584 121.81259 129.3512
2.586 129.02171 129.34283
2.588 128.81927 129.33452
2.59 138.4873 129.32628
2.592 111.29538 129.31811
2.594 107.58245 129.31002
2.596 131.60217 129.30201
2.598 121.51197 129.29407
2.6 133.88493 129.28621
2.602 81.3129 129.27844
2.604 143.72021 129.27075
2.606 112.9453 129.26315
2.608 146.026 129.25564
2.61 136.88182 129.24823
2.612 117.89695 129.24091
2.614 136.13204 129.23369
2.616 108.56529 129.22658
2.618 145.47724 129.21957
2.62 89.27383 129.21268
2.622 107.88083 129.2059
2.624 123.4169 129.19925
2.626 122.74568 129.19272
2.628 127.67552 129.18633
2.63 139.60236 129.18007
2.632 124.36318 129.17396
2.634 102.44693 129.16801
2.636 120.72486 129.16222
2.638 135.32973 129.1566
2.64 143.04451 129.15922
2.642 118.09404 129.15402
2.644 146.43703 129.14904
2.646 140.69304 129.14427
2.648 108.90591 129.12315
2.65 134.03667 129.119
2.652 152.05108 129.11513
2.654 125.69938 129.11155
2.656 120.20972 129.10828
2.658 111.76569 129.10536
2.66 141.61386 129.10282
2.662 118.31675 129.1007
2.664 121.05721 129.09902
2.666 147.86184 129.09786
2.668 131.3292 129.09724
2.67 121.46004 129.09725
2.672 136.97962 129.09796
2.674 130.99375 129.09944
2.676 128.46472 129.10181
2.678 125.26962 129.10518
2.68 120.58377 129.10971
2.682 135.81937 129.11555
2.684 162.51204 129.12292
2.686 86.74593 129.13207
2.688 95.32627 129.14331
2.69 115.15543 129.15703
2.692 128.71473 129.17368
2.694 138.40318 129.19388
2.696 128.50077 129.21838
2.698 109.86103 129.24816
2.7 100.90697 129.2845
2.702 119.61935 129.32914
2.704 157.68143 129.38458
2.706 128.45156 129.45468
2.708 104.12465 129.5459
2.71 119.21843 129.66966
2.712 99.44314 129.84618
2.714 148.06357 130.1094
2.716 135.48648 130.51113
2.718 156.23899 131.12037
2.72 116.73358 132.01272
2.722 131.55026 133.24663
2.724 141.27239 134.8244
2.726 132.9963 136.6316
2.728 124.801 138.35173
2.73 147.69331 139.44767
2.732 140.76232 139.43487
2.734 135.68737 138.31859
2.736 132.78695 136.58787
2.738 137.99933 134.77685
2.74 117.22725 133.1982
2.742 134.26845 131.96398
2.744 110.09739 131.07068
2.746 133.65906 130.45938
2.748 157.92252 130.05444
2.75 115.20904 129.7871
2.752 127.37858 129.60586
2.754 114.25513 129.47701
2.756 152.36588 129.38054
2.758 155.56678 129.30512
2.76 114.46141 129.24433
2.762 128.54127 129.19436
2.764 132.37501 129.15273
2.766 138.77117 129.11771
2.768 120.29511 129.08802
2.77 108.86564 129.0627
2.772 89.91771 129.04099
2.774 112.54008 129.0223
2.776 144.74429 129.00618
2.778 150.92127 128.99223
2.78 133.08441 128.98016
2.782 147.20045 128.96972
2.784 114.63164 128.96072
2.786 112.34169 128.95297
2.788 112.58388 128.94635
2.79 138.02771 128.94074
2.792 124.56331 128.93604
2.794 136.09103 128.93216
2.796 113.54647 128.92905
2.798 129.08287 128.92665
2.8 113.42794 128.9249
2.802 139.96562 128.92376
2.804 120.94944 128.9232
2.806 112.23151 128.92319
2.808 126.41778 128.92369
2.81 135.83606 128.9247
2.812 101.13447 128.92619
2.814 121.56367 128.92814
2.816 128.40047 128.93055
2.818 97.49796 128.93339
2.82 118.26241 128.93667
2.822 112.81475 128.94038
2.824 124.49184 128.9445
2.826 116.46407 128.94904
2.828 87.61675 128.95399
2.83 108.20839 128.95935
2.832 104.97746 128.96512
2.834 99.8507 128.9713
2.836 134.97821 128.97789
2.838 116.2285 128.98489
2.84 127.38073 128.99231
2.842 134.91933 129.00014
2.844 114.67613 129.0084
2.846 118.67524 129.01708
2.848 144.12948 129.02619
2.85 124.04869 129.03573
2.852 126.04533 129.04572
2.854 140.2013 129.05615
2.856 128.90561 129.06704
2.858 86.23343 129.07839
2.86 129.43821 129.09021
2.862 91.2335 129.1025
2.864 139.51353 129.11529
2.866 132.48936 129.12857
2.868 118.96084 129.14236
2.87 112.57428 129.15666
2.872 130.70136 129.20787
2.874 116.23488 129.22344
2.876 138.29066 129.23957
2.878 164.32356 129.25625
2.88 103.65761 129.27352
2.882 102.83474 129.29137
2.884 161.79471 129.30983
2.886 114.91556 129.3289
2.888 94.81867 129.3486
2.89 121.44923 129.36896
2.892 141.13787 129.38997
2.894 112.55906 129.41167
2.896 112.68033 129.43406
2.898 140.35649 129.45716
2.9 108.91834 129.481
2.902 116.85396 129.50559
2.904 126.79354 129.53095
2.906 111.21524 129.5571
2.908 134.11002 129.58407
2.91 135.20004 129.61187
2.912 128.33248 129.64054
2.914 146.08327 129.67008
2.916 146.34891 129.70053
2.918 123.87272 129.73191
2.92 93.07664 129.76426
2.922 133.47257 129.79758
2.924 127.73747 129.83193
2.926 110.92211 129.86732
2.928 142.45035 129.90378
2.93 120.24722 129.94136
2.932 154.08827 129.98007
2.934 123.42229 130.01997
2.936 118.55377 130.06107
2.938 135.59075 130.10342
2.94 146.27689 130.14706
2.942 121.4389 130.19203
2.944 120.52593 130.23837
2.946 127.74484 130.28613
2.948 146.48361 130.33534
2.95 113.55182 130.38607
2.952 135.10332 130.43835
2.954 125.52695 130.49224
2.956 149.804 130.5478
2.958 143.31235 130.60507
2.96 157.31888 130.66412
2.962 161.68474 130.72501
2.964 122.71816 130.78781
2.966 158.8958 130.85257
2.968 168.29962 130.91937
2.97 150.72219 130.98828
2.972 137.94168 131.05938
2.974 152.66177 131.13275
2.976 143.72872 131.20846
2.978 150.4923 131.28662
2.98 137.8521 131.3673
2.982 126.59218 131.4506
2.984 160.71107 131.53663
2.986 107.81814 131.62549
2.988 117.26941 131.71728
2.99 128.73728 131.81213
2.992 117.38488 131.91016
2.994 131.02667 132.01148
2.996 128.11308 132.11625
2.998 152.41673 132.22458
3 158.82715 132.33665
3.002 115.90842 132.45259
3.004 108.0642 132.57257
3.006 120.12303 132.69678
3.008 144.84212 132.82538
3.01 119.81214 132.95857
3.012 148.72151 133.09655
3.014 137.63379 133.23954
3.016 138.60953 133.38776
3.018 157.19147 133.54145
3.02 175.02415 133.70087
3.022 141.65076 133.86627
3.024 149.31198 134.03795
3.026 136.6861 134.21621
3.028 136.88323 134.40135
3.03 153.91994 134.59373
3.032 133.98518 134.7937
3.034 137.34446 135.00164
3.036 142.33625 135.21795
3.038 129.29866 135.44308
3.04 105.39272 135.67747
3.042 127.59037 135.92162
3.044 162.39082 136.17605
3.046 129.24258 136.44133
3.048 135.75927 136.71804
3.05 119.55305 137.00683
3.052 128.50699 137.30839
3.054 146.75764 137.62344
3.056 114.5689 137.95278
3.058 128.06818 138.29725
3.06 144.00071 138.65775
3.062 133.303 139.03528
3.064 128.06313 139.43087
3.066 112.3075 139.84568
3.068 95.89816 140.28092
3.07 148.29442 140.73792
3.072 105.27358 141.21813
3.074 147.88321 141.72309
3.076 142.02626 142.2545
3.078 101.30113 142.8142
3.08 139.81704 143.40418
3.082 172.5394 144.02663
3.084 107.91903 144.68391
3.086 135.91178 145.37863
3.088 139.9842 146.11363
3.09 114.45651 146.89204
3.092 159.70737 147.71728
3.094 125.63114 148.59312
3.096 114.02388 149.52373
3.098 131.04069 150.51369
3.1 116.6601 151.5681
3.102 139.05628 152.69259
3.104 143.19366 153.89343
3.106 167.87038 155.17761
3.108 130.02293 156.55293
3.11 150.20831 158.02811
3.112 137.33167 159.61297
3.114 125.38452 161.31852
3.116 131.80569 163.1572
3.118 171.17866 165.1431
3.12 169.66553 167.2922
3.122 176.27016 169.6227
3.124 149.11945 172.15541
3.126 135.26547 174.91418
3.128 168.30755 177.92646
3.13 140.89415 181.22399
3.132 154.06735 184.84359
3.134 159.87372 188.82817
3.136 166.80922 193.22799
3.138 184.00738 198.10219
3.14 167.84852 203.5207
3.142 155.67323 209.56675
3.144 180.84315 216.33988
3.146 172.8961 223.95998
3.148 201.38189 232.57234
3.15 174.8255 242.35441
3.152 207.33514 253.52456
3.154 201.66016 266.35413
3.156 257.74059 281.18437
3.158 271.79126 298.45223
3.16 250.29363 318.73352
3.162 301.30763 342.82197
3.164 328.12252 371.88206
3.166 390.67502 407.74226
3.168 456.41089 453.42637
3.17 523.75185 514.02374
3.172 606.21795 597.91838
3.174 815.53391 718.1701
3.176 1046.24045 893.46285
3.178 1191.12974 1147.64306
3.18 1667.48378 1506.75505
3.182 2117.76967 1992.87321
3.184 2699.26355 2614.61944
3.186 3893.2006 3353.89038
3.188 4647.3023 4146.81284
3.19 5542.31878 4862.21278
3.192 6478.89721 5309.52668
3.194 6172.09082 5327.43865
3.196 5229.5471 4908.28481
3.198 4047.55565 4205.4764
3.2 2855.93837 3412.3678
3.202 2047.12997 2665.88791
3.204 1510.66902 2034.20086
3.206 1130.25848 1538.00453
3.208 898.0064 1170.11599
3.21 661.81525 909.07132
3.212 558.9569 728.84724
3.214 451.2366 605.27825
3.216 420.64921 519.24642
3.218 360.25992 457.2931
3.22 324.98533 410.73524
3.222 310.72067 374.2882
3.224 271.86272 344.81248
3.226 233.01593 320.41509
3.228 220.87022 299.89606
3.23 221.74084 282.44151
3.232 203.96186 267.46337
3.234 218.81962 254.5166
3.236 173.79204 243.25422
3.238 183.87473 233.40073
3.24 178.33959 224.73467
3.242 158.87627 217.07632
3.244 153.82556 210.27872
3.246 162.34276 204.22084
3.248 169.98455 198.80238
3.25 161.92994 193.93976
3.252 183.71437 189.56295
3.254 169.9712 185.61308
3.256 147.90506 182.04044
3.258 166.8827 178.80298
3.26 169.26323 175.86511
3.262 180.92054 173.19671
3.264 156.48879 170.77242
3.266 198.5459 168.57105
3.268 149.07107 166.57517
3.27 116.86067 164.77086
3.272 152.57029 163.14762
3.274 138.01001 161.69854
3.276 119.95733 160.42086
3.278 155.33376 159.31739
3.28 135.01064 158.39932
3.282 142.498 157.69169
3.284 154.49863 157.24281
3.286 149.14488 157.13847
3.288 164.81211 157.51998
3.29 179.99026 158.60122
3.292 145.91761 160.67443
3.294 158.30547 164.09108
3.296 207.30482 169.2053
3.298 194.28639 176.2747
3.3 177.0674 185.31937
3.302 181.05305 195.92763
3.304 148.89412 206.9807
3.306 168.5705 216.39043
3.308 187.73288 221.39094
3.31 172.64593 219.98565
3.312 193.36634 212.50862
3.314 199.15238 201.31214
3.316 182.80063 189.05265
3.318 128.35112 177.56196
3.32 164.69062 167.76076
3.322 135.67967 159.99827
3.324 157.21313 154.04897
3.326 158.45454 149.68181
3.328 122.79936 146.53144
3.33 161.10726 144.25194
3.332 165.95787 142.5635
3.334 133.7868 141.26419
3.336 144.89677 140.22035
3.338 155.27969 139.34857
3.34 140.18864 138.59832
3.342 125.06686 137.93874
3.344 139.52768 137.35021
3.346 122.89891 136.8194
3.348 118.57138 136.33667
3.35 118.1347 135.8947
3.352 133.0444 135.4877
3.354 128.91148 135.11102
3.356 116.33369 134.76084
3.358 117.39459 134.43403
3.36 134.95275 134.12796
3.362 124.4693 133.84042
3.364 168.22917 133.56954
3.366 125.06008 133.31373
3.368 110.15851 133.0716
3.37 141.69933 132.84198
3.372 126.28825 132.62382
3.374 110.02994 132.41622
3.376 135.46033 132.21838
3.378 128.05266 132.0296
3.38 123.96293 131.84926
3.382 127.17782 131.67678
3.384 134.32446 131.51168
3.386 98.43153 131.35351
3.388 143.60148 131.20186
3.39 108.90664 131.05636
3.392 96.66581 130.91669
3.394 145.19175 130.78255
3.396 128.40192 130.65366
3.398 142.96661 130.52976
3.4 124.71071 130.41064
3.402 128.83268 130.29609
3.404 110.26266 130.18591
3.406 136.5601 130.07994
3.408 136.00377 129.978
3.41 123.05439 129.87996
3.412 124.50346 130.0857
3.414 107.88652 129.99658
3.416 131.02431 129.91099
3.418 130.23797 129.82884
3.42 132.04263 129.75005
3.422 117.31073 129.67452
3.424 130.30194 129.60219
3.426 143.64838 129.53299
3.428 135.7171 129.46686
3.43 126.10744 129.40376
3.432 141.21674 129.34364
3.434 117.15587 129.28647
3.436 127.30572 129.23223
3.438 129.68836 129.1809
3.44 127.10529 129.13246
3.442 101.15167 129.08691
3.444 102.07268 129.04427
3.446 119.70674 129.00453
3.448 124.17387 128.96772
3.45 94.13308 128.93388
3.452 130.64397 128.90303
3.454 134.87134 128.87523
3.456 101.42062 128.85054
3.458 135.45879 128.82902
3.46 141.01858 128.81075
3.462 124.49868 128.79583
3.464 135.05325 128.78437
3.466 109.76689 128.77647
3.468 107.21443 128.77229
3.47 107.97139 128.77196
3.472 106.44771 128.77567
3.474 105.42341 128.78361
3.476 126.10896 128.79598
3.478 119.84621 128.81303
3.48 137.16927 128.83503
3.482 127.25547 128.87385
3.484 121.11157 128.90674
3.486 140.50344 128.94558
3.488 125.0395 128.99079
3.49 110.99282 129.04285
3.492 131.61153 129.10227
3.494 115.71514 129.16964
3.496 108.78232 129.24563
3.498 111.36563 129.33097
3.5 100.82889 129.4265
3.502 123.66077 129.53317
3.504 122.78692 129.65206
3.506 114.98593 129.78439
3.508 107.57662 129.93155
3.51 102.61886 130.09512
3.512 100.72329 130.27694
3.514 134.14332 130.4791
3.516 139.9576 130.70403
3.518 127.36982 130.95453
3.52 135.19818 131.23387
3.522 137.26888 131.54587
3.524 90.47855 131.89502
3.526 123.63379 132.2866
3.528 129.23407 132.72691
3.53 123.50266 133.22342
3.532 119.04383 133.78512
3.534 135.92997 134.42288
3.536 115.97472 135.14989
3.538 141.34599 135.9824
3.54 118.65217 136.94061
3.542 136.5015 138.05022
3.544 144.89679 139.34492
3.546 154.37865 140.87097
3.548 150.39434 142.69564
3.55 164.64279 144.92247
3.552 154.89582 147.71713
3.554 152.2017 151.34777
3.556 195.48971 156.2401
3.558 144.19771 163.03978
3.56 171.39601 172.66147
3.562 219.7139 186.28957
3.564 231.68153 205.28825
3.566 279.10945 230.98708
3.568 322.41538 264.33323
3.57 318.33516 305.41827
3.572 353.20836 352.85691
3.574 346.1224 402.94022
3.576 314.14014 448.71469
3.578 378.68748 480.19639
3.58 362.863 487.91897
3.582 332.56015 469.09412
3.584 342.42461 429.96418
3.586 341.72893 381.04949
3.588 291.85718 331.3282
3.59 302.92197 286.2687
3.592 280.66477 248.58683
3.594 229.48561 218.60693
3.596 263.22862 195.94743
3.598 218.3897 179.45895
3.6 196.42845 167.7162
3.602 163.48958 159.43195
3.604 191.91938 153.53261
3.606 178.92253 149.22412
3.608 192.8056 145.96459
3.61 168.0386 143.40539
3.612 137.5417 141.32988
3.614 145.80265 139.60423
3.616 140.71645 138.14362
3.618 163.76384 136.89162
3.62 141.56102 135.80836
3.622 145.70353 134.86411
3.624 144.9331 134.03585
3.626 147.72433 133.30527
3.628 146.7494 132.65756
3.63 139.47863 132.0806
3.632 115.9787 131.56439
3.634 118.99413 131.10065
3.636 174.99808 130.68244
3.638 110.50619 130.30391
3.64 134.75546 129.96015
3.642 140.55495 129.64696
3.644 122.39411 129.36075
3.646 100.20965 129.09847
3.648 116.22376 128.85746
3.65 126.47318 128.63544
3.652 140.90982 128.43042
3.654 112.93022 128.24066
3.656 108.32717 128.06465
3.658 126.11537 127.90106
3.66 101.54813 127.74871
3.662 107.91159 127.60657
3.664 139.91704 127.47372
3.666 151.24897 127.34935
3.668 135.49367 127.23273
3.67 167.53473 127.12321
3.672 115.915 127.02021
3.674 121.2593 126.92321
3.676 135.92544 126.83175
3.678 124.52543 126.74539
3.68 114.91692 126.66376
3.682 139.21107 126.58651
3.684 122.10354 126.51334
3.686 140.39081 126.44395
3.688 120.61831 126.37808
3.69 93.8424 126.31551
3.692 130.8377 126.25602
3.694 145.70276 126.19941
3.696 112.70388 126.14549
3.698 166.25321 126.09412
3.7 119.39068 126.04513
3.702 116.72694 125.99838
3.704 122.68576 125.95375
3.706 139.82296 125.91112
3.708 109.23029 125.87038
3.71 139.13379 125.83143
3.712 135.19881 125.79417
3.714 116.24448 125.75853
3.716 139.38122 125.72441
3.718 126.98508 125.69175
3.72 147.17027 125.66048
3.722 127.52655 125.63053
3.724 126.61126 125.60185
3.726 127.18448 125.57438
3.728 140.34415 125.54807
3.73 120.90039 125.52286
3.732 127.41824 125.49873
3.734 121.89909 125.47561
3.736 121.6955 125.45349
3.738 145.84993 125.43231
3.74 153.02174 125.41205
3.742 112.71818 125.39268
3.744 128.42341 125.37416
3.746 120.38982 125.35647
3.748 132.88038 125.33959
3.75 129.51345 125.32348
3.752 125.2798 125.30813
3.754 112.98436 125.29352
3.756 126.17191 125.27962
3.758 128.77744 125.26642
3.76 112.9993 125.25391
3.762 110.44059 125.24206
3.764 130.80219 125.23086
3.766 109.57146 125.2203
3.768 144.04803 125.21037
3.77 118.78346 125.20105
3.772 137.08724 125.19234
3.774 98.66853 125.18422
3.776 107.19231 125.17669
3.778 114.97445 125.16973
3.78 117.9299 125.16334
3.782 146.92402 125.15752
3.784 153.66692 125.15225
3.786 142.59229 125.14753
3.788 106.09297 125.14336
3.79 142.74208 125.13973
3.792 124.70001 125.13664
3.794 165.06262 125.13409
3.796 143.8944 125.13207
3.798 135.90155 125.13057
3.8 141.18162 125.12961
3.802 130.64783 125.12917
3.804 150.86051 125.12927
3.806 157.38037 125.12989
3.808 135.62351 125.13103
3.81 124.46108 125.13271
3.812 146.68005 125.13491
3.814 137.77787 125.13765
3.816 118.04384 125.14092
3.818 134.38665 125.14473
3.82 124.80075 125.14907
3.822 118.86449 125.15396
3.824 130.68334 125.1594
3.826 124.22983 125.16538
3.828 101.93984 125.17193
3.83 117.54043 125.17903
3.832 118.5066 125.18671
3.834 123.8906 125.19495
3.836 101.36313 125.20378
3.838 111.69603 125.21319
3.84 124.30158 125.2232
3.842 136.88237 125.23381
3.844 118.70773 125.24504
3.846 121.00183 124.72975
3.848 128.57058 124.74544
3.85 141.47099 124.76174
3.852 134.0059 124.77866
3.854 104.25147 124.79622
3.856 128.51809 124.81442
3.858 141.72081 124.83328
3.86 135.3442 124.85282
3.862 116.34824 124.87303
3.864 114.71987 124.99768
3.866 123.61131 125.01979
3.868 127.98275 125.04263
3.87 126.21714 125.06623
3.872 117.56516 125.0906
3.874 132.06884 125.11575
3.876 131.38411 125.14171
3.878 153.09911 125.1685
3.88 126.96378 125.19613
3.882 124.77842 125.22463
3.884 148.13791 125.25402
3.886 120.40477 125.28432
3.888 141.35001 125.31556
3.89 95.16053 125.34777
3.892 106.41365 125.38096
3.894 149.03442 125.41518
3.896 130.76641 125.45044
3.898 118.2155 125.48678
3.9 137.37236 125.52423
3.902 131.88074 125.56282
3.904 104.36225 125.60259
3.906 163.90544 125.64357
3.908 86.09993 125.68581
3.91 119.55237 125.72933
3.912 133.6845 125.77419
3.914 148.66347 125.82042
3.916 135.39876 125.86808
3.918 141.08132 125.9172
3.92 105.83496 125.96785
3.922 112.90831 126.02006
3.924 121.96837 126.0739
3.926 133.24271 126.12943
3.928 133.55885 126.1867
3.93 131.9748 126.24578
3.932 94.37807 126.30673
3.934 127.37227 126.36963
3.936 147.71851 126.43455
3.938 115.75164 126.50157
3.94 155.07578 126.57077
3.942 129.36656 126.64223
3.944 134.24966 126.71605
3.946 140.35912 126.79233
3.948 130.76338 126.87116
3.95 117.95526 126.95266
3.952 139.08782 127.03694
3.954 135.36124 127.12412
3.956 136.80097 127.21432
3.958 150.01049 127.30769
3.96 126.85802 127.40437
3.962 123.08847 127.50451
3.964 132.42103 127.60827
3.966 113.26787 127.71584
3.968 124.72853 127.82738
3.97 156.14251 127.94311
3.972 145.99666 128.06323
3.974 125.76076 128.18796
3.976 118.83388 128.31756
3.978 150.14949 128.45227
3.98 152.03334 128.58437
3.982 130.79977 128.73021
3.984 135.81298 128.88206
3.986 111.15118 129.04026
3.988 124.4354 129.20519
3.99 127.61295 129.37723
3.992 98.08901 129.55684
3.994 129.76348 129.74447
3.996 153.26901 129.94063
3.998 135.11684 130.14588
4 128.79932 130.36081
4.002 143.72526 130.58609
4.004 146.21323 130.82241
4.006 128.78737 131.07057
4.008 124.80267 131.33141
4.01 129.49093 131.60588
4.012 119.11068 131.89502
4.014 126.34254 132.19995
4.016 129.44129 132.52193
4.018 128.39951 132.86237
4.02 137.48344 133.22281
4.022 142.2433 133.60497
4.024 164.64943 134.01077
4.026 144.53887 134.44237
4.028 162.7362 134.90218
4.03 134.1311 135.39292
4.032 143.45365 135.91766
4.034 154.94515 136.47987
4.036 118.70477 137.08352
4.038 160.19908 137.7331
4.04 182.63464 138.43379
4.042 138.85272 139.19153
4.044 154.30459 140.01318
4.046 158.20292 140.90669
4.048 114.44921 141.88133
4.05 155.81524 142.94795
4.052 151.30957 144.11932
4.054 176.48149 145.41056
4.056 164.09114 146.83969
4.058 161.44164 148.42838
4.06 177.84582 150.203
4.062 220.5802 152.19622
4.064 178.69548 154.44958
4.066 210.74745 157.01799
4.068 236.6766 159.97742
4.07 233.61346 163.43828
4.072 242.01358 167.56752
4.074 245.02048 172.62291
4.076 236.53606 179.00182
4.078 299.49955 187.30282
4.08 287.78233 198.39105
4.082 329.70073 213.44731
4.084 369.21913 233.97024
4.086 390.28743 261.69512
4.088 424.08085 298.39929
4.09 470.56899 345.58329
4.092 469.66511 404.03962
4.094 519.34016 473.32062
4.096 533.81039 551.06899
4.098 544.07602 632.12676
4.1 570.85622 707.56624
4.102 571.97965 764.74704
4.104 551.6634 790.58323
4.106 542.2739 778.23034
4.108 528.8352 731.35256
4.11 532.64406 661.85139
4.112 556.42567 582.94975
4.114 461.09516 504.84516
4.116 463.71164 433.84724
4.118 462.84323 373.14808
4.12 387.18691 323.76041
4.122 375.09834 285.25066
4.124 332.61536 256.31175
4.126 316.54831 235.22919
4.128 266.80183 220.23914
4.13 268.17511 209.76363
4.132 256.11734 202.52649
4.134 208.11495 197.57496
4.136 228.65104 194.24277
4.138 256.06057 192.08811
4.14 192.99581 190.82983
4.142 237.76106 190.29456
4.144 182.29285 190.37822
4.146 186.27225 191.02077
4.148 200.84585 192.19093
4.15 160.85166 193.87759
4.152 193.06651 196.08538
4.154 206.79232 198.8327
4.156 207.57353 202.15124
4.158 211.1082 206.08666
4.16 232.78949 210.70003
4.162 245.23187 216.07039
4.164 231.82375 222.29873
4.166 301.36918 229.51439
4.168 319.45058 237.8894
4.17 321.77256 247.6417
4.172 410.68622 259.08926
4.174 392.53053 272.68901
4.176 485.95749 289.12911
4.178 539.11042 309.46537
4.18 625.43008 335.31523
4.182 723.08351 369.10471
4.184 803.39112 414.33705
4.186 914.72011 475.8114
4.188 1065.1368 559.67778
4.19 1080.55484 673.18725
4.192 1306.76802 824.00888
4.194 1567.55537 1019.04849
4.196 1498.87915 1262.79225
4.198 1812.57714 1555.2337
4.2 2063.26959 1889.32455
4.202 2036.69944 2247.68548
4.204 2282.27108 2598.70374
4.206 2593.28732 2894.61196
4.208 2339.17805 3078.45885
4.21 2437.27508 3105.41794
4.212 2603.64341 2967.97605
4.214 2182.50334 2701.05511
4.216 2115.35377 2361.01557
4.218 2078.09231 2000.30514
4.22 1597.69012 1655.77937
4.222 1362.56917 1348.85232
4.224 1323.02178 1089.38096
4.226 976.22153 879.25568
4.228 848.16341 715.14422
4.23 784.55574 590.68959
4.232 608.1406 498.29936
4.234 572.0523 430.4836
4.236 481.98333 380.69316
4.238 385.34758 343.69454
4.24 359.38333 315.59503
4.242 339.60233 293.65974
4.244 251.94163 276.0483
4.246 249.78591 261.55527
4.248 248.20333 249.39779
4.25 217.20332 239.06189
4.252 237.20064 230.20123
4.254 208.30583 222.57516
4.256 192.59775 216.0138
4.258 207.06784 210.4003
4.26 165.2725 205.66416
4.262 199.85789 201.78162
4.264 211.08187 198.78029
4.266 173.3254 196.74503
4.268 162.74888 195.82111
4.27 177.78918 196.20967
4.272 172.74056 198.15037
4.274 174.6054 201.88731
4.276 181.20424 207.61759
4.278 178.04495 215.42451
4.28 178.58021 225.19648
4.282 209.13344 236.52606
4.284 242.76549 248.57798
4.286 196.6209 259.94973
4.288 210.03394 268.6393
4.29 208.19025 272.6274
4.292 183.21598 270.57647
4.294 214.75185 262.72743
4.296 199.42543 250.69292
4.298 195.59939 236.56673
4.3 212.91562 222.14036
4.302 177.90099 208.62237
4.304 204.60049 196.69266
4.306 192.94742 186.64213
4.308 150.72955 178.4941
4.31 174.15794 172.09826
4.312 187.74143 167.20686
4.314 170.1279 163.53633
4.316 175.74613 160.81254
4.318 159.59346 158.88034
4.32 127.23721 157.38778
4.322 182.69212 156.27681
4.324 154.7902 155.48488
4.326 147.40999 154.87571
4.328 172.465 154.44194
4.33 132.59267 154.1565
4.332 146.08651 154.00244
4.334 184.97579 153.96932
4.336 158.81862 154.05098
4.338 188.8044 154.24425
4.34 191.05746 154.54821
4.342 170.80314 154.96384
4.344 206.33312 155.4938
4.346 211.02419 156.1424
4.348 203.98786 156.91562
4.35 215.85096 157.82118
4.352 204.16452 158.8687
4.354 176.38993 160.06989
4.356 214.36056 161.43884
4.358 196.47298 162.99236
4.36 147.71566 164.75043
4.362 180.30469 166.73675
4.364 176.53095 168.97947
4.366 166.23589 171.51206
4.368 192.80372 174.37453
4.37 173.43288 177.61501
4.372 155.02293 181.29206
4.374 195.14325 185.47813
4.376 188.40752 190.26525
4.378 193.11215 195.77434
4.38 236.17511 202.17111
4.382 249.50754 209.69234
4.384 225.67641 218.68786
4.386 273.42302 229.68388
4.388 290.21212 243.47163
4.39 304.39083 261.21951
4.392 400.17334 284.59637
4.394 384.63663 315.87795
4.396 452.25369 357.99134
4.398 520.61743 414.44019
4.4 556.90578 489.05471
4.402 672.37805 585.53105
4.404 837.84022 706.75859
4.406 852.1517 853.9576
4.408 1078.12282 1025.62522
4.41 1207.48827 1216.20186
4.412 1251.11502 1414.35904
4.414 1483.18896 1601.34032
4.416 1562.05902 1751.37542
4.418 1647.44175 1837.51545
4.42 1847.15915 1842.82538
4.422 1745.4742 1768.85834
4.424 1619.07837 1633.21254
4.426 1517.31779 1459.65916
4.428 1247.09415 1270.24878
4.43 1072.10623 1082.40731
4.432 970.13114 908.46055
4.434 760.84873 755.79773
4.436 654.11943 627.5376
4.438 549.96341 523.59059
4.44 466.07479 441.79155
4.442 445.47368 378.88035
4.444 386.67932 331.25175
4.446 288.15786 295.46601
4.448 326.31768 268.54239
4.45 305.61939 248.07787
4.452 244.55071 232.24328
4.454 231.78533 219.70903
4.456 248.47413 209.54221
4.458 173.66593 201.10365
4.46 188.12886 193.96005
4.462 204.2493 187.81648
4.464 173.49018 182.46846
4.466 193.15828 177.76982
4.468 196.14512 173.6122
4.47 137.52352 169.91226
4.472 181.46367 166.6039
4.474 171.30004 163.63337
4.476 144.17089 160.95623
4.478 194.11946 158.53525
4.48 141.00074 156.33896
4.482 114.60285 154.34061
4.484 167.96439 152.51868
4.486 149.00504 150.85071
4.488 160.95898 149.3211
4.49 165.82734 147.9151
4.492 123.69307 146.61991
4.494 128.24837 145.42434
4.496 151.20718 144.31857
4.498 110.88739 143.29398
4.5 151.2145 142.34299
4.502 124.23498 141.45886
4.504 109.89733 140.63564
4.506 146.74064 139.86803
4.508 116.50645 139.15131
4.51 152.75874 138.48126
4.512 130.61022 137.8541
4.514 141.47833 137.26644
4.516 120.80702 136.71523
4.518 132.79534 136.19773
4.52 119.67605 135.71145
4.522 119.8428 135.25415
4.524 147.17021 134.82379
4.526 132.68724 134.41854
4.528 136.9296 134.03672
4.53 150.98549 133.67681
4.532 101.60933 133.33741
4.534 131.91613 133.01727
4.536 111.70182 132.71523
4.538 116.59715 132.43023
4.54 143.59098 132.16131
4.542 117.6919 131.90758
4.544 121.0291 131.66825
4.546 134.96679 131.44257
4.548 120.77205 131.22987
4.55 100.11588 131.02952
4.552 129.26166 130.84097
4.554 152.44224 130.6637
4.556 149.68175 130.49723
4.558 142.49914 130.34113
4.56 137.28207 130.19502
4.562 108.18276 130.05854
4.564 82.35148 129.93136
4.566 108.5248 129.81321
4.568 104.68268 129.70383
4.57 97.06156 129.60297
4.572 109.04677 129.51045
4.574 101.26811 129.42609
4.576 123.86352 129.34974
4.578 141.00054 129.28126
4.58 102.73212 129.22057
4.582 138.23356 129.16758
4.584 104.90918 129.12223
4.586 145.09778 129.0845
4.588 150.26856 129.05437
4.59 145.94418 129.03185
4.592 115.87872 129.01699
4.594 103.61419 129.00983
4.596 90.46613 129.01048
4.598 144.93339 129.01902
4.6 147.51381 129.03561
4.602 118.52453 129.06039
4.604 135.98934 129.09356
4.606 130.25825 129.13533
4.608 132.41914 129.18597
4.61 128.51873 129.24574
4.612 112.60296 129.31497
4.614 150.86783 129.39402
4.616 108.81335 129.48328
4.618 134.49124 129.58321
4.62 140.00498 129.69428
4.622 117.91084 129.81705
4.624 135.0127 129.95211
4.626 142.34482 130.10013
4.628 107.70878 130.26186
4.63 97.09604 130.43808
4.632 124.81874 130.62971
4.634 139.19883 130.83851
4.636 115.49691 131.06401
4.638 135.70487 131.3082
4.64 147.03744 131.57241
4.642 95.83479 131.85814
4.644 125.88628 132.16701
4.646 140.99511 132.50086
4.648 126.04459 132.86171
4.65 154.62527 133.25184
4.652 167.62424 133.67377
4.654 114.42445 134.13032
4.656 139.11064 134.62468
4.658 140.72812 135.1604
4.66 141.21644 135.76088
4.662 149.07109 136.39198
4.664 120.85727 137.07812
4.666 84.13439 137.82513
4.668 147.50419 138.63966
4.67 138.89104 139.52928
4.672 152.04137 140.50269
4.674 142.35404 141.56986
4.676 132.6694 142.74234
4.678 163.19403 144.03349
4.68 138.96559 145.45887
4.682 128.03206 147.03668
4.684 169.06448 148.78836
4.686 176.78461 150.73938
4.688 135.73656 152.92035
4.69 172.82029 155.36875
4.692 203.51517 158.13161
4.694 209.11947 161.26988
4.696 248.48164 164.87152
4.698 219.33836 169.03982
4.7 230.14686 173.94679
4.702 238.17438 179.8372
4.704 284.08825 187.07277
4.706 285.344 196.18156
4.708 333.18403 207.9148
4.71 377.85995 223.30191
4.712 403.42606 243.68746
4.714 453.71378 270.72752
4.716 507.27283 306.31999
4.718 541.96026 352.44783
4.72 589.81896 410.92542
4.722 635.34109 483.05413
4.724 652.40235 569.20259
4.726 677.18503 668.31462
4.728 768.68616 777.31187
4.73 790.72083 890.34587
4.732 796.90126 998.0293
4.734 919.41385 1087.34475
4.736 856.6491 1143.62886
4.738 829.04023 1155.43546
4.74 886.87443 1120.05963
4.742 879.89974 1045.09762
4.744 840.85047 944.43788
4.746 788.84409 832.4421
4.748 758.02461 720.40803
4.75 662.6325 615.83956
4.752 589.16133 523.05567
4.754 604.88109 444.00715
4.756 515.21142 379.07049
4.758 453.80934 327.09628
4.76 428.43812 286.59077
4.762 321.80046 255.61262
4.764 288.76087 232.19402
4.766 288.32768 214.54489
4.768 272.35672 201.16321
4.77 243.97984 190.86775
4.772 223.34951 182.77768
4.774 223.29482 176.26365
4.776 178.44148 170.89005
4.778 208.17354 166.36108
4.78 190.98208 162.47672
4.782 166.66125 159.10017
4.784 176.03117 156.13535
4.786 146.44664 153.51226
4.788 103.89428 151.17788
4.79 139.22581 149.09056
4.792 149.85712 147.21662
4.794 108.98049 145.52828
4.796 153.88425 144.00227
4.798 143.20109 142.61889
4.8 107.40701 141.36137
4.802 132.71374 140.21532
4.804 103.68286 139.16837
4.806 137.59134 138.2098
4.808 113.12686 137.33033
4.81 124.80248 136.52184
4.812 114.76786 135.77728
4.814 146.74054 135.09042
4.816 98.63114 134.45582
4.818 113.62993 133.86866
4.82 107.73144 133.32468
4.822 127.17218 132.82012
4.824 113.69975 132.35161
4.826 126.40412 131.91616
4.828 123.22433 131.51112
4.83 133.28344 131.13409
4.832 85.07641 130.78294
4.834 141.47789 130.45575
4.836 111.25071 130.15079
4.838 128.50436 129.89171
4.84 107.81517 129.62682
4.842 139.46271 129.37995
4.844 99.04643 129.14997
4.846 134.4231 128.93585
4.848 131.39738 128.73665
4.85 124.65427 128.55155
4.852 105.11628 128.37978
4.854 143.74226 128.22067
4.856 132.79424 128.07359
4.858 113.65002 127.93799
4.86 128.62962 127.81339
4.862 108.81251 127.69932
4.864 114.87178 127.59541
4.866 101.75162 127.5013
4.868 121.00849 127.41669
4.87 103.53226 127.34131
4.872 119.17047 127.27493
4.874 131.31426 127.21736
4.876 136.15887 127.16845
4.878 110.83682 127.12807
4.88 126.55251 127.09614
4.882 137.38367 127.07261
4.884 94.26964 127.05743
4.886 126.49965 127.05064
4.888 118.52216 127.05226
4.89 102.5681 126.99766
4.892 131.30192 127.01669
4.894 139.74246 127.04446
4.896 131.69237 127.08114
4.898 115.57395 127.12696
4.9 86.72828 127.18215
4.902 103.47392 127.24704
4.904 108.61696 127.32194
4.906 131.63888 127.40727
4.908 143.58453 127.50346
4.91 90.90564 127.61102
4.912 130.82513 127.73049
4.914 100.00093 127.86253
4.916 78.84796 128.00782
4.918 128.02638 128.16716
4.92 119.68122 128.34143
4.922 131.15092 128.5316
4.924 118.38145 128.73876
4.926 116.96057 128.96414
4.928 104.06553 129.20909
4.93 137.16864 129.47513
4.932 119.46044 129.76396
4.934 117.32202 130.07749
4.936 138.18425 130.41784
4.938 110.86244 130.78743
4.94 137.18356 131.18895
4.942 129.75445 131.62546
4.944 130.43299 132.10041
4.946 151.22892 132.61772
4.948 140.61209 133.18184
4.95 135.98611 133.79785
4.952 135.44544 134.47157
4.954 106.1904 135.20966
4.956 132.50388 136.0198
4.958 152.56616 136.91089
4.96 145.69476 137.89324
4.962 151.00839 138.97892
4.964 139.62457 140.18215
4.966 139.09538 141.51986
4.968 145.3018 143.01253
4.97 157.7319 144.68548
4.972 130.80165 146.57094
4.974 177.30384 148.71136
4.976 176.68835 151.16474
4.978 201.53501 154.01284
4.98 159.41301 157.37355
4.982 197.38016 161.41837
4.984 239.56567 166.39552
4.986 185.95441 172.65801
4.988 234.13415 180.69364
4.99 266.32414 191.15131
4.992 278.45126 204.85437
4.994 312.07798 222.7898
4.996 346.13339 246.06114
4.998 364.84762 275.79636
5 385.00745 313.00783
5.002 390.54763 358.40903
5.004 511.99239 412.19666
5.006 563.30054 473.80058
5.008 566.20818 541.28681
5.01 603.64344 612.18075
5.012 638.96457 681.24911
5.014 664.04711 741.50183
5.016 722.67781 784.56558
5.018 708.4753 802.86937
5.02 740.41928 792.76435
5.022 695.01142 756.3564
5.024 709.98208 700.39038
5.026 641.20632 633.25469
5.028 626.42557 562.43618
5.03 547.56422 493.46263
5.032 511.61914 429.91644
5.034 457.97758 373.82047
5.036 411.91808 326.03008
5.038 368.25092 286.55066
5.04 335.75863 254.80005
5.042 293.57793 229.83616
5.044 294.49235 210.55151
5.046 279.16717 195.82687
5.048 234.72255 184.63759
5.05 213.09939 176.11346
5.052 231.78723 169.55953
5.054 205.93897 164.44932
5.056 201.04023 160.40234
5.058 196.55688 157.15574
5.06 205.54756 154.53676
5.062 171.51397 152.43955
5.064 181.76306 150.80743
5.066 159.65756 149.61979
5.068 153.72438 148.8821
5.07 145.66854 148.61753
5.072 137.9563 148.85842
5.074 136.13576 149.63682
5.076 138.71317 150.97375
5.078 180.14407 152.86715
5.08 175.01164 155.27858
5.082 130.99097 158.11775
5.084 161.19985 161.22374
5.086 172.87443 164.34377
5.088 152.82341 167.12116
5.09 174.94571 169.12091
5.092 182.24199 169.92575
5.094 202.02866 169.28769
5.096 145.92021 167.24145
5.098 169.37119 164.08475
5.1 152.88082 160.23201
5.102 165.67536 156.11813
5.104 148.96472 152.05279
5.106 147.43447 148.25397
5.108 127.53095 144.85216
5.11 155.6946 141.9111
5.112 134.30149 139.44539
5.114 112.04855 137.43487
5.116 118.20625 135.83711
5.118 123.76183 134.59824
5.12 155.79478 133.66182
5.122 136.19447 132.97545
5.124 113.98187 132.49465
5.126 122.3113 132.18445
5.128 150.08364 132.01902
5.13 115.08783 131.97993
5.132 123.3806 132.0536
5.134 130.75966 132.22856
5.136 121.6324 132.49252
5.138 134.71082 132.82954
5.14 143.25644 133.21702
5.142 128.78843 133.62274
5.144 133.75565 134.00331
5.146 122.34915 134.30752
5.148 123.49009 134.48798
5.15 142.225 134.5185
5.152 122.27756 134.40593
5.154 144.64884 134.18646
5.156 151.14498 133.90971
5.158 149.4673 133.62297
5.16 123.37799 133.3631
5.162 124.24331 133.15542
5.164 154.40812 133.01551
5.166 126.4276 132.95159
5.168 132.01896 132.96643
5.17 133.19259 133.059
5.172 149.47851 133.22588
5.174 141.22911 133.46244
5.176 121.68996 133.76388
5.178 96.73375 134.12598
5.18 129.49375 134.54559
5.182 140.27485 135.02092
5.184 123.32216 135.55155
5.186 140.38247 136.13842
5.188 118.11579 136.78372
5.19 119.54335 137.49083
5.192 123.61802 138.26415
5.194 159.67494 139.10914
5.196 132.51244 140.03231
5.198 131.74543 141.04126
5.2 122.05047 142.14527
5.202 140.89931 143.35363
5.204 121.30101 144.67857
5.206 128.07145 146.13372
5.208 127.77282 147.73493
5.21 122.58653 149.50069
5.212 154.1729 151.45276
5.214 122.80041 153.6171
5.216 137.49322 156.02512
5.218 166.52896 158.71573
5.22 149.029 161.73851
5.222 146.58907 165.15863
5.224 167.35226 169.06457
5.226 123.22611 173.57954
5.228 150.22528 178.87818
5.23 180.4485 185.20932
5.232 192.23223 192.92547
5.234 147.70867 202.51778
5.236 229.49661 214.65335
5.238 247.21395 230.20845
5.24 249.37044 250.28801
5.242 273.15503 276.21933
5.244 308.81275 309.50664
5.246 324.34959 351.73572
5.248 392.69145 404.26603
5.25 481.93075 468.65034
5.252 580.94399 545.43635
5.254 700.79772 634.48887
5.256 766.52397 734.44781
5.258 972.07815 842.36874
5.26 1150.31486 953.10377
5.262 1221.39867 1059.02381
5.264 1367.60771 1150.26451
5.266 1444.38359 1216.22821
5.268 1401.07811 1248.29382
5.27 1474.43406 1242.45822
5.272 1306.02504 1200.28898
5.274 1165.67109 1127.9207
5.276 1069.788 1034.54336
5.278 877.31173 928.85587
5.28 724.6223 819.92139
5.282 693.90389 714.55967
5.284 496.06707 617.4439
5.286 511.81245 531.28846
5.288 447.36329 457.24345
5.29 327.70316 395.30775
5.292 325.71824 344.69341
5.294 271.08753 304.13175
5.296 287.05255 272.12301
5.298 250.7809 247.12914
5.3 193.75626 227.70956
5.302 189.47639 212.60308
5.304 229.86338 200.76413
5.306 141.30015 191.36441
5.308 160.34095 183.77239
5.31 165.00197 177.52137
5.312 156.78031 172.27461
5.314 157.72688 167.79282
5.316 139.34024 163.90692
5.318 121.54256 160.499
5.32 160.32337 157.47802
5.322 132.84278 154.78208
5.324 154.3172 152.37925
5.326 137.46248 150.19741
5.328 143.22983 148.22245
5.33 167.5866 146.42877
5.332 126.35958 144.79492
5.334 121.83235 143.3026
5.336 136.43991 141.93612
5.338 128.64125 140.68195
5.34 138.39517 139.52829
5.342 134.95787 138.46488
5.344 107.18412 137.48271
5.346 153.51093 136.57389
5.348 120.26598 135.73145
5.35 137.18769 134.94923
5.352 163.32502 134.22178
5.354 137.64809 133.54425
5.356 117.77294 132.91233
5.358 150.26903 132.32215
5.36 136.08891 131.77028
5.362 123.12103 131.25362
5.364 115.13604 130.76939
5.366 148.80169 130.31508
5.368 123.86415 129.88846
5.37 103.38702 129.48749
5.372 126.14038 129.11032
5.374 150.28306 128.75529
5.376 147.57671 128.4209
5.378 129.15459 128.10578
5.38 127.55759 127.8087
5.382 112.25617 127.52852
5.384 134.9675 127.26424
5.386 135.5722 127.01493
5.388 137.12122 126.77976
5.39 142.14313 126.55799
5.392 133.28649 126.34894
5.394 152.24577 126.15202
5.396 129.14971 125.9667
5.398 125.85241 125.79251
5.4 154.91111 125.62907
5.402 118.06814 125.47603
5.404 138.45199 125.54045
5.406 124.45251 125.40827
5.408 158.2257 125.28594
5.41 108.47577 125.17346
5.412 148.28288 125.07091
5.414 131.8815 124.97852
5.416 129.00412 124.89674
5.418 99.66962 124.82626
5.42 129.54184 124.76821
5.422 136.55857 124.72427
5.424 146.9957 124.69696
5.426 154.22989 124.68996
5.428 109.47811 124.70848
5.43 143.42928 124.75972
5.432 136.99848 124.85322
5.434 106.67082 125.00116
5.436 123.83285 125.21841
5.438 168.62175 125.52204
5.44 129.45882 125.93046
5.442 126.27565 126.46182
5.444 144.05295 127.13183
5.446 139.73345 127.95101
5.448 109.30791 128.92156
5.45 143.87813 130.03374
5.452 143.01549 131.26181
5.454 96.59989 132.55894
5.456 156.64011 133.85159
5.458 162.30905 135.03561
5.46 128.03889 135.98083
5.462 155.05024 136.55272
5.464 157.89779 136.65218
5.466 107.80942 136.25532
5.468 170.65196 135.42454
5.47 140.92386 134.28147
5.472 131.64329 132.9632
5.474 148.24271 131.58941
5.476 139.39605 130.2782
5.478 127.3639 129.03246
5.48 127.75237 127.91661
5.482 133.85281 126.94804
5.484 138.50575 126.13016
5.486 152.42047 125.45625
5.488 123.45393 124.9128
5.49 142.94105 124.48249
5.492 96.22455 124.14665
5.494 107.6351 123.88719
5.496 107.27465 123.68786
5.498 131.29708 123.53489
5.5 134.37422 123.41721
5.502 138.07478 123.32628
5.504 102.14294 123.25572
5.506 137.7767 123.20093
5.508 149.32666 123.15863
5.51 140.25917 123.12653
5.512 125.25671 123.10302
5.514 137.03684 123.08697
5.516 117.00236 123.07756
5.518 141.26886 123.07421
5.52 112.81703 123.07645
5.522 145.12476 123.08396
5.524 126.04668 123.09647
5.526 131.52737 123.11378
5.528 121.74981 123.13573
5.53 124.10743 123.16221
5.532 113.03652 123.19315
5.534 126.34522 123.22849
5.536 129.92908 123.26823
5.538 135.77656 123.31236
5.54 136.50962 123.36092
5.542 127.20633 123.4141
5.544 124.75307 123.47171
5.546 101.0807 123.53398
5.548 123.63369 123.60105
5.55 146.31915 123.67305
5.552 105.37359 123.75015
5.554 151.57845 123.83255
5.556 132.54512 123.92046
5.558 111.28182 124.01414
5.56 154.88488 124.11386
5.562 112.77437 124.21993
5.564 130.46598 124.3327
5.566 153.69313 124.45254
5.568 102.47736 124.57989
5.57 128.32318 124.71521
5.572 151.32931 124.85903
5.574 102.64886 125.01193
5.576 121.48345 125.17457
5.578 141.62778 125.34767
5.58 123.91346 125.53205
5.582 128.563 125.72863
5.584 129.16356 125.93846
5.586 106.7233 126.16272
5.588 142.11171 126.40281
5.59 134.98409 126.66035
5.592 123.58349 126.9373
5.594 138.68833 127.23765
5.596 162.97928 127.56109
5.598 138.10729 127.91292
5.6 134.54165 128.29777
5.602 124.74186 128.72149
5.604 132.92514 129.19138
5.606 134.05961 129.71646
5.608 146.53037 130.30759
5.61 156.77568 130.9775
5.612 120.99229 131.63719
5.614 130.4346 132.51004
5.616 127.09333 133.50899
5.618 119.9334 134.6515
5.62 158.78882 135.95525
5.622 178.12491 137.43822
5.624 151.25762 139.11917
5.626 155.99783 141.01874
5.628 166.2071 143.16079
5.63 144.66045 145.57462
5.632 144.43104 148.29911
5.634 216.27485 151.39167
5.636 180.03675 154.94446
5.638 162.80155 159.10453
5.64 188.88953 164.08615
5.642 207.96528 170.16139
5.644 173.91143 177.62688
5.646 213.57768 186.75755
5.648 243.89483 197.76002
5.65 198.93762 210.73034
5.652 253.94863 225.61344
5.654 271.15667 242.15903
5.656 248.27192 259.86813
5.658 277.25335 277.92869
5.66 318.27759 295.15825
5.662 240.36019 310.01287
5.664 282.43022 320.76437
5.666 303.10906 325.90943
5.668 241.37596 324.6898
5.67 291.88733 317.40654
5.672 283.95528 305.29185
5.674 227.10205 290.04503
5.676 288.80811 273.35434
5.678 273.99026 256.61993
5.68 274.26895 240.88065
5.682 269.43649 226.84871
5.684 215.17122 215.07043
5.686 225.35454 205.58961
5.688 278.71482 198.57902
5.69 226.96581 193.98282
5.692 247.59524 191.64258
5.694 241.88607 191.31957
5.696 200.93869 192.70984
5.698 243.80171 195.44984
5.7 198.3347 199.11168
5.702 200.86877 203.19287
5.704 267.07607 207.11728
5.706 246.73523 210.2766
5.708 239.5445 212.13511
5.71 257.25214 212.3735
5.712 201.14267 210.98988
5.714 231.62944 208.29579
5.716 238.58615 204.73688
5.718 173.89433 200.8275
5.72 216.93673 196.99979
5.722 199.78582 193.58413
5.724 169.48052 190.81516
5.726 193.09131 188.85153
5.728 163.26338 187.79688
5.73 193.15882 187.71927
5.732 191.8554 188.67043
5.734 166.95302 190.70639
5.736 224.47992 193.9107
5.738 184.62409 198.42061
5.74 203.97004 204.4562
5.742 190.6178 212.35187
5.744 186.94763 222.58822
5.746 249.99036 235.82105
5.748 226.25289 252.90175
5.75 264.95627 274.8818
5.752 304.38857 302.99253
5.754 302.20161 338.5915
5.756 351.8714 383.06948
5.758 403.04817 437.71609
5.76 451.34061 503.54771
5.762 526.491 581.10488
5.764 604.82043 670.22586
5.766 647.37639 769.79391
5.768 859.28067 877.44254
5.77 995.41285 989.20125
5.772 1092.1156 1099.11722
5.774 1307.31564 1199.05101
5.776 1404.7045 1279.10127
5.778 1494.23715 1329.20641
5.78 1591.13634 1341.92416
5.782 1567.88559 1315.18802
5.784 1455.49461 1253.18865
5.786 1273.43029 1164.6796
5.788 1168.70924 1059.97826
5.79 934.13555 948.49871
5.792 825.25639 837.60644
5.794 711.18701 732.49513
5.796 620.9365 636.50282
5.798 515.35844 551.49866
5.8 486.97059 478.2164
5.802 365.50574 416.53086
5.804 359.62859 365.6991
5.806 321.78753 324.57768
5.808 300.34284 291.81436
5.81 256.15507 266.00627
5.812 238.92024 245.81841
5.814 236.07619 230.06055
5.816 218.20922 217.72654
5.818 187.12354 208.00332
5.82 166.49029 200.25914
5.822 191.69073 194.01971
5.824 191.51858 188.93986
5.826 175.58499 184.80147
5.828 180.80447 181.38732
5.83 153.37825 178.61609
5.832 176.55944 176.42743
5.834 158.42298 174.79984
5.836 171.87888 173.74753
5.838 182.78206 173.32048
5.84 157.86025 173.6065
5.842 204.59883 174.73378
5.844 197.86341 176.87228
5.846 207.72832 180.2319
5.848 223.83113 185.0556
5.85 206.26338 191.60588
5.852 198.78063 200.14355
5.854 278.52718 210.89888
5.856 259.1713 224.03605
5.858 236.40376 239.6123
5.86 276.56195 257.53255
5.862 265.07175 277.49815
5.864 237.2402 298.94621
5.866 294.11262 320.97823
5.868 289.77249 342.29188
5.87 234.83026 361.16699
5.872 286.68661 375.60092
5.874 331.13718 383.67871
5.876 320.60049 384.12522
5.878 325.51406 376.77344
5.88 345.58896 362.63453
5.882 344.17682 343.51381
5.884 571.73376 321.44111
5.886 755.13032 298.23176
5.888 498.76705 275.29391
5.89 348.0594 253.61647
5.892 292.72043 233.83217
5.894 257.28853 216.29158
5.896 258.50985 201.12664
5.898 267.36623 188.30369
5.9 211.87981 177.66994
5.902 165.2004 168.9953
5.904 173.81653 162.00931
5.906 205.93038 156.43171
5.908 213.47791 151.99536
5.91 176.52402 148.4613
5.912 195.19472 145.62647
5.914 171.08618 143.3257
5.916 187.61424 141.42945
5.918 193.03962 139.83926
5.92 180.28667 138.4821
5.922 214.47834 137.30476
5.924 168.90493 136.26884
5.926 188.07212 135.34668
5.928 195.08553 134.51816
5.93 176.61044 133.76837
5.932 179.80157 133.08603
5.934 187.73942 132.3945
5.936 164.6496 131.82312
5.938 161.8425 131.29733
5.94 139.0863 130.81233
5.942 153.45908 130.3638
5.944 154.74739 129.94822
5.946 122.96279 129.56246
5.948 143.72647 129.20378
5.95 126.16492 128.86975
5.952 123.61943 128.55823
5.954 144.64787 128.26733
5.956 137.98722 127.99535
5.958 132.69875 127.74078
5.96 146.28947 127.50228
5.962 98.75908 127.27862
5.964 139.01651 127.06871
5.966 109.97973 126.87158
5.968 131.66023 126.68632
5.97 110.03608 126.51215
5.972 122.56103 126.34832
5.974 132.85955 126.19417
5.976 151.61857 126.04909
5.978 148.80366 125.91254
5.98 143.43621 125.78401
5.982 112.95593 125.66304
5.984 98.65575 125.5492
5.986 99.83942 125.44211
5.988 97.9212 125.3414
5.99 124.54096 125.24676
5.992 109.82029 125.15787
5.994 138.51796 125.07446
5.996 112.27873 124.99627
5.998 66.5341 124.92306
6 126.13593 124.8546
6.002 103.74095 124.79071
6.004 97.18812 124.73118
6.006 151.9387 124.67584
6.008 118.86127 124.62453
6.01 116.22835 124.5771
6.012 155.00985 124.5334
6.014 113.79279 124.49331
6.016 104.77455 124.45671
6.018 124.92292 124.42348
6.02 123.97785 124.38978
6.022 107.98418 124.36301
6.024 120.66183 124.33932
6.026 113.27664 124.31863
6.028 143.81292 124.30087
6.03 105.58372 124.28595
6.032 138.50669 124.27382
6.034 131.19214 124.26441
6.036 131.54959 124.25767
6.038 146.66185 124.25355
6.04 127.82036 124.252
6.042 133.61515 124.25297
6.044 142.47826 124.25642
6.046 124.78877 124.26233
6.048 131.27145 124.27066
6.05 143.53925 124.28137
6.052 108.38263 124.29444
6.054 132.98364 124.30986
6.056 120.03076 124.32759
6.058 127.76796 124.34763
6.06 120.27834 124.36996
6.062 122.89558 124.39456
6.064 120.45132 124.42143
6.066 147.36699 124.45056
6.068 117.99275 124.48195
6.07 123.9174 124.5156
6.072 129.96479 124.5515
6.074 110.91004 124.58966
6.076 117.74499 124.63009
6.078 93.31298 124.67279
6.08 126.20221 124.71778
6.082 97.63491 124.76505
6.084 126.35371 124.8142
6.086 131.90921 124.86612
6.088 121.0831 124.92037
6.09 131.3488 124.977
6.092 118.2783 125.03602
6.094 145.60719 125.09744
6.096 135.74687 125.16131
6.098 130.23416 125.22765
6.1 145.30156 125.2965
6.102 111.34969 125.36788
6.104 112.71224 125.44183
6.106 111.7517 125.5184
6.108 113.8321 125.59763
6.11 145.61985 125.67955
6.112 135.9712 125.76422
6.114 118.10009 125.85169
6.116 101.46837 125.94201
6.118 121.62651 126.03523
6.12 102.06566 126.13142
6.122 110.9208 126.23062
6.124 110.68943 126.33292
6.126 120.57544 126.43837
6.128 121.47934 126.54704
6.13 96.68753 126.6595
6.132 119.97916 126.77485
6.134 122.2413 126.89367
6.136 125.97308 127.01603
6.138 135.47209 127.14202
6.14 125.60832 127.27173
6.142 112.20721 127.40527
6.144 113.16276 127.54273
6.146 113.84148 127.68423
6.148 127.2342 127.82987
6.15 117.73935 127.97977
6.152 115.96663 128.13405
6.154 118.75194 128.29285
6.156 98.27947 128.45628
6.158 59.63876 128.6245
6.16 124.53128 128.79765
6.162 107.95844 128.97588
6.164 136.76227 129.15936
6.166 153.12562 129.34824
6.168 118.66925 129.54272
6.17 118.09429 129.74296
6.172 114.45673 129.94916
6.174 126.33973 130.16156
6.176 110.25362 130.38034
6.178 98.14447 130.60572
6.18 115.57386 130.83794
6.182 138.94174 131.07724
6.184 137.4946 131.32387
6.186 150.94077 131.5781
6.188 149.40619 131.84023
6.19 97.89068 132.11054
6.192 128.57365 132.38935
6.194 136.80622 132.67698
6.196 132.08023 132.97379
6.198 116.47121 133.28014
6.2 122.69313 133.59641
6.202 128.71708 133.92301
6.204 125.38864 134.458
6.206 137.8881 134.80719
6.208 126.56489 135.16807
6.21 115.89235 135.54113
6.212 127.47463 135.92692
6.214 99.50598 136.326
6.216 152.32523 136.73896
6.218 122.33308 137.08478
6.22 119.19644 137.52779
6.222 151.69694 137.9867
6.224 107.33875 138.42705
6.226 116.97611 138.92023
6.228 153.48736 139.43172
6.23 135.29482 139.96245
6.232 119.46852 140.51339
6.234 151.59209 141.08559
6.236 118.35231 141.68017
6.238 142.13502 142.29834
6.24 138.16958 143.00741
6.242 115.99204 143.67699
6.244 123.94117 144.37445
6.246 166.12941 145.10151
6.248 181.79629 145.86008
6.25 174.94854 146.65236
6.252 130.77359 147.48082
6.254 158.39378 148.34835
6.256 182.17883 149.25831
6.258 275.37774 150.21462
6.26 375.64292 151.22182
6.262 428.46004 152.2852
6.264 296.45919 153.41076
6.266 160.17468 154.60518
6.268 153.59245 155.87574
6.27 140.33896 157.23007
6.272 146.91517 158.67586
6.274 146.12444 160.22048
6.276 134.63708 161.87045
6.278 119.02209 163.63099
6.28 161.86027 165.5054
6.282 134.71245 167.49442
6.284 143.49342 169.59554
6.286 170.09128 171.80206
6.288 155.55287 174.10222
6.29 146.04342 176.47886
6.292 164.78987 178.91077
6.294 160.6553 181.37715
6.296 155.07329 183.86501
6.298 161.22399 186.377
6.3 155.39379 188.93495
6.302 146.88229 191.57678
6.304 164.63175 194.34906
6.306 161.90045 197.29986
6.308 157.01418 200.48629
6.31 207.11485 203.92663
6.312 158.29856 207.6713
6.314 162.1187 211.75738
6.316 172.72985 216.22183
6.318 152.82975 221.10284
6.32 210.04077 226.44138
6.322 206.49038 232.28279
6.324 196.04836 238.67879
6.326 199.31637 245.69001
6.328 235.66699 253.38927
6.33 223.96729 261.86617
6.332 240.361 271.23363
6.334 212.33722 281.63727
6.336 255.05134 293.26888
6.338 289.3854 306.3854
6.34 273.36559 321.33512
6.342 292.83307 338.59245
6.344 376.12893 358.80221
6.346 352.48518 382.83319
6.348 395.44443 411.83887
6.35 484.67107 447.32006
6.352 467.64828 491.18152
6.354 562.60765 545.77027
6.356 633.26946 613.88076
6.358 624.57076 698.71003
6.36 789.51979 803.74727
6.362 940.78109 932.58598
6.364 1001.22391 1088.6544
6.366 1150.42386 1274.86902
6.368 1313.44257 1493.2242
6.37 1541.28965 1744.33301
6.372 1826.83654 2026.92694
6.374 2195.68777 2337.30214
6.376 2390.88865 2668.701
6.378 2813.73618 3010.46773
6.38 3419.42704 3347.40761
6.382 3666.15746 3659.26979
6.384 4270.24742 3921.51018
6.386 4679.65462 4108.22104
6.388 5036.36557 4197.54869
6.39 5235.27077 4177.99384
6.392 4911.0247 4052.31468
6.394 4828.89169 3836.54431
6.396 4328.79292 3554.79292
6.398 3628.3584 3232.98134
6.4 3285.47332 2894.30598
6.402 2641.18459 2557.22665
6.404 2152.6981 2235.27115
6.406 1956.30926 1937.65513
6.408 1621.11379 1670.07118
6.41 1412.43245 1435.39934
6.412 1139.97417 1234.30826
6.414 1059.88499 1065.78053
6.416 870.39736 927.58885
6.418 791.55077 816.72647
6.42 715.51024 729.78036
6.422 643.16665 663.23207
6.424 580.4688 613.67631
6.426 609.79314 577.95598
6.428 521.14698 553.2203
6.43 562.35313 536.91919
6.432 503.1348 526.75214
6.434 479.33022 520.59678
6.436 500.40748 516.45205
6.438 491.30077 512.4462
6.44 457.97489 506.89954
6.442 418.40966 498.55127
6.444 403.98466 486.72542
6.446 386.33812 471.43741
6.448 383.88931 453.29374
6.45 360.51427 433.25565
6.452 306.4003 412.36777
6.454 312.78911 391.56575
6.456 310.44632 371.58981
6.458 286.77673 352.97436
6.46 280.41253 336.07292
6.462 305.16222 321.09109
6.464 275.63958 308.1172
6.466 242.38894 297.14868
6.468 241.59803 288.11557
6.47 243.45906 280.90208
6.472 252.99142 275.36635
6.474 242.60806 271.35863
6.476 236.51819 268.73395
6.478 270.58081 267.36797
6.48 243.39329 267.16288
6.482 234.69246 268.0577
6.484 244.27138 270.03388
6.486 216.05029 273.12329
6.488 269.74549 277.41786
6.49 270.98802 283.08329
6.492 287.68477 290.3741
6.494 302.73177 299.65744
6.496 271.54554 311.4378
6.498 319.78604 326.3842
6.5 340.48953 345.3559
6.502 332.85907 369.4214
6.504 371.75183 399.86421
6.506 409.39079 438.16815
6.508 469.3856 485.97451
6.51 535.48793 545.00556
6.512 612.70488 616.95104
6.514 630.32191 703.31867
6.516 729.45612 805.25363
6.518 914.8715 923.33419
6.52 939.02817 1057.34949
6.522 1113.12699 1206.07392
6.524 1387.74395 1367.00874
6.526 1421.62756 1535.808
6.528 1661.37946 1706.25187
6.53 1908.74336 1869.79871
6.532 2047.04851 2015.57599
6.534 2363.36321 2131.13533
6.536 2420.39266 2204.37524
6.538 2498.92615 2226.44379
6.54 2611.0918 2194.46682
6.542 2496.39039 2112.53929
6.544 2388.17964 1990.29533
6.546 2231.62303 1840.07119
6.548 1936.11147 1674.10718
6.55 1629.47584 1502.86428
6.552 1503.58974 1334.44527
6.554 1197.6695 1174.68511
6.556 1044.54215 1027.48896
6.558 947.52189 895.19203
6.56 791.51973 778.87195
6.562 667.61631 678.61547
6.564 630.91333 593.757
6.566 526.15712 523.09887
6.568 435.09829 465.11311
6.57 446.57519 418.11873
6.572 362.7579 380.42755
6.574 384.88105 350.45426
6.576 382.7838 326.79061
6.578 333.81729 308.24676
6.58 325.80962 293.86601
6.582 350.32763 282.91939
6.584 314.53956 274.88702
6.586 338.45626 269.4314
6.588 314.53233 266.36662
6.59 319.68809 265.62661
6.592 307.65212 267.22798
6.594 316.30944 271.24149
6.596 281.41051 277.75398
6.598 327.44588 286.83454
6.6 323.13447 298.49971
6.602 342.17046 312.67877
6.604 329.84428 329.17832
6.606 328.57481 347.64445
6.608 317.02705 367.51966
6.61 334.34175 387.99426
6.612 314.23547 407.96132
6.614 342.48807 426.00458
6.616 363.00926 440.47418
6.618 331.04131 449.70667
6.62 301.92093 452.3855
6.622 356.77041 447.91803
6.624 332.38549 436.62696
6.626 343.60762 419.63588
6.628 354.33801 398.52371
6.63 311.57763 374.94438
6.632 282.87906 350.36451
6.634 297.05212 325.95137
6.636 251.98061 302.56495
6.638 248.49873 280.79598
6.64 294.80168 261.01341
6.642 253.90431 243.40654
6.644 267.74482 228.02468
6.646 259.97352 214.80475
6.648 236.93582 203.6039
6.65 241.81893 194.22609
6.652 220.47098 186.44639
6.654 211.15447 180.03154
6.656 240.93017 174.75596
6.658 243.6774 170.41288
6.66 223.11437 166.82097
6.662 269.11846 163.82711
6.664 250.45862 161.30617
6.666 275.40334 159.15872
6.668 334.97634 157.30767
6.67 241.58632 155.69436
6.672 215.48246 154.27478
6.674 207.62321 153.01607
6.676 166.84727 151.87434
6.678 186.10539 150.8694
6.68 173.27878 149.97397
6.682 166.98165 149.16196
6.684 183.94259 148.42934
6.686 161.39333 147.76578
6.688 149.76107 147.18645
6.69 182.01601 146.62926
6.692 153.8177 146.10822
6.694 142.34701 145.61187
6.696 150.179 145.13009
6.698 149.89372 144.65587
6.7 141.21065 144.18665
6.702 154.48067 143.72441
6.704 142.33651 143.27452
6.706 154.43012 142.84405
6.708 137.7529 142.44017
6.71 159.06467 142.06942
6.712 115.38035 141.73753
6.714 137.30879 141.44963
6.716 141.54929 141.21066
6.718 104.18768 141.02572
6.72 144.23728 140.90057
6.722 119.91377 140.84172
6.724 135.29128 140.85103
6.726 136.29381 140.94912
6.728 129.00959 141.14021
6.73 134.50906 141.43526
6.732 131.93421 141.84556
6.734 94.45482 142.38194
6.736 135.94698 143.05367
6.738 123.74026 143.86722
6.74 130.95322 144.82484
6.742 169.34647 145.92302
6.744 113.50649 147.15078
6.746 143.68212 148.48777
6.748 152.08027 149.90203
6.75 120.23513 151.34749
6.752 127.71177 152.76189
6.754 134.9641 154.06704
6.756 132.28479 155.17423
6.758 99.45723 155.99761
6.76 121.66286 156.47405
6.762 133.75726 156.58215
6.764 125.11377 156.34982
6.766 133.63712 155.84584
6.768 142.31091 155.16038
6.77 107.8014 154.38547
6.772 134.95046 153.60211
6.774 124.78164 152.87536
6.776 120.08382 152.25436
6.778 140.23634 151.77452
6.78 126.64137 151.46131
6.782 116.9802 151.32763
6.784 141.19702 151.38308
6.786 138.13736 151.63086
6.788 102.01992 152.07059
6.79 131.41528 152.6999
6.792 114.8759 153.51586
6.794 98.60299 154.51631
6.796 152.27477 155.70099
6.798 142.46652 157.07262
6.8 136.68775 158.63787
6.802 145.69564 160.40839
6.804 144.38427 162.28049
6.806 133.63957 164.52383
6.808 145.15802 167.05263
6.81 157.52892 169.91695
6.812 150.8071 173.18522
6.814 150.90953 176.95027
6.816 140.0738 181.33705
6.818 170.31325 186.51191
6.82 188.06814 192.69324
6.822 178.82431 200.16259
6.824 192.88219 209.27523
6.826 198.89301 220.46841
6.828 185.74658 234.26829
6.83 229.50999 251.27292
6.832 239.37256 272.15916
6.834 269.96821 297.64381
6.836 259.06898 328.44821
6.838 272.35264 365.24592
6.84 334.52787 408.59815
6.842 367.98624 458.89271
6.844 411.51758 516.20942
6.846 504.19823 580.31239
6.848 565.81405 650.50199
6.85 662.77324 725.52009
6.852 761.06959 803.42358
6.854 853.26905 881.4463
6.856 1030.57832 955.89286
6.858 1065.75782 1022.17099
6.86 1206.69942 1075.12887
6.862 1185.80483 1109.83042
6.864 1227.55971 1122.68229
6.866 1228.25836 1112.48804
6.868 1048.33843 1080.85985
6.87 1076.16929 1031.73071
6.872 1076.83581 970.26253
6.874 835.68584 901.72564
6.876 885.22921 830.751
6.878 787.98213 761.01677
6.88 651.41426 695.22493
6.882 701.93326 635.2037
6.884 594.52375 582.03353
6.886 549.73615 536.15723
6.888 537.29434 497.46919
6.89 473.06175 465.39321
6.892 448.59825 438.96435
6.894 447.65523 416.93513
6.896 404.95556 397.92541
6.898 370.72503 380.61672
6.9 356.70619 363.95352
6.902 359.7195 347.28211
6.904 331.19064 330.37076
6.906 328.03291 313.31509
6.908 301.02688 296.3904
6.91 278.07103 279.92053
6.912 296.7531 264.19731
6.914 229.19004 249.42262
6.916 242.64919 235.80438
6.918 265.43892 223.41224
6.92 213.18381 212.28725
6.922 193.20864 202.42491
6.924 209.86314 193.78291
6.926 183.43301 186.28887
6.928 187.72668 179.84844
6.93 180.65606 174.35337
6.932 164.0777 169.68927
6.934 146.66013 165.74233
6.936 145.79808 162.40462
6.938 175.44179 159.57795
6.94 158.88798 157.17602
6.942 137.76406 155.12533
6.944 166.02041 153.36497
6.946 163.50517 151.84563
6.948 136.8196 150.56225
6.95 144.64542 149.41659
6.952 146.08951 148.41927
6.954 131.99775 147.55274
6.956 136.40759 146.80395
6.958 127.72213 146.16345
6.96 134.39309 145.62458
6.962 155.14272 145.18304
6.964 135.81271 144.83658
6.966 111.03253 144.58486
6.968 137.87748 144.42963
6.97 120.98074 144.3807
6.972 120.14059 144.43345
6.974 142.7173 144.60425
6.976 123.44035 144.90848
6.978 118.12898 145.36779
6.98 127.53314 146.01197
6.982 150.71744 146.90003
6.984 152.44357 148.04722
6.986 143.31962 149.54076
6.988 160.29158 151.46684
6.99 160.92365 153.93131
6.992 163.98042 157.06205
6.994 165.58654 161.0016
6.996 165.39325 165.91368
6.998 186.43742 171.97085
7 178.92981 179.34723
7.002 181.7896 188.20642
7.004 188.82781 198.68667
7.006 208.07079 210.88365
7.008 210.07751 224.83157
7.01 244.80284 240.48286
7.012 267.9173 257.68612
7.014 266.28935 276.16143
7.016 285.57234 295.47168
7.018 237.17715 314.99083
7.02 274.68796 333.87675
7.022 294.08539 351.0673
7.024 287.92692 365.33641
7.026 311.20453 375.43883
7.028 300.43748 380.34574
7.03 300.82214 379.50173
7.032 318.42428 372.98546
7.034 319.11086 361.48514
7.036 309.63677 346.10361
7.038 321.78728 328.09762
7.04 283.59042 308.6886
7.042 250.83333 288.83339
7.044 293.69748 269.34768
7.046 247.2032 250.80969
7.048 235.89056 233.61629
7.05 226.51761 218.01425
7.052 200.54913 204.12785
7.054 212.74448 191.98287
7.056 197.81102 181.52812
7.058 164.49798 172.65545
7.06 158.80395 165.21834
7.062 172.33093 159.04854
7.064 134.97653 153.97032
7.066 155.64758 149.81182
7.068 146.30242 146.41314
7.07 129.25945 143.63165
7.072 120.22559 141.34446
7.074 126.94423 139.44891
7.076 117.78145 137.86149
7.078 128.79626 136.51585
7.08 148.10661 135.36025
7.082 124.33977 134.35501
7.084 104.39019 133.47
7.086 138.28631 132.68251
7.088 127.79392 131.97543
7.09 118.94401 131.3358
7.092 104.36057 130.75368
7.094 94.07979 130.22136
7.096 109.82573 129.73273
7.098 119.28635 129.28281
7.1 95.25798 128.86753
7.102 125.35565 128.48345
7.104 131.99349 128.12763
7.106 126.64752 127.84784
7.108 124.95742 127.54141
7.11 106.1474 127.25659
7.112 110.5162 126.99169
7.114 94.32912 126.74525
7.116 77.21755 126.51637
7.118 126.33438 126.30324
7.12 129.49831 126.1053
7.122 88.21567 125.92181
7.124 109.41994 125.75218
7.126 122.95258 125.59595
7.128 98.43356 125.45279
7.13 108.47894 125.3225
7.132 107.21697 125.20493
7.134 101.7718 125.10002
7.136 101.471 125.00768
7.138 109.13094 124.92781
7.14 121.35036 124.86019
7.142 134.09463 124.80448
7.144 118.11541 124.76011
7.146 123.60655 124.72625
7.148 137.85094 124.70173
7.15 115.16508 124.68496
7.152 151.01906 124.67382
7.154 144.12186 124.66562
7.156 116.60821 124.6571
7.158 130.78937 124.64459
7.16 125.88479 124.62709
7.162 137.77196 124.59644
7.164 145.07737 124.55367
7.166 165.61431 124.49899
7.168 127.81276 124.4343
7.17 179.40413 124.36259
7.172 171.91588 124.28726
7.174 177.32262 124.21155
7.176 203.03103 124.13821
7.178 219.14717 124.06938
7.18 196.28244 124.00661
7.182 225.7163 123.951
7.184 218.84115 123.9032
7.186 248.00368 123.86354
7.188 249.13207 123.83208
7.19 261.12551 123.80866
7.192 264.57273 123.79297
7.194 218.18838 123.78459
7.196 252.39179 123.78302
7.198 268.74212 123.78777
7.2 263.09573 123.79834
7.202 235.39704 123.81425
7.204 222.98724 123.83511
7.206 208.23913 123.86054
7.208 184.97385 123.89025
7.21 172.64732 123.924
7.212 155.41465 123.96161
7.214 157.41463 124.00293
7.216 184.65552 124.04787
7.218 153.56615 124.09637
7.22 124.0939 124.14837
7.222 146.80779 124.20386
7.224 142.27902 124.26285
7.226 104.50024 124.32534
7.228 127.30635 124.39136
7.23 120.82672 124.46094
7.232 102.92488 124.53413
7.234 123.16008 124.61096
7.236 108.83492 124.69151
7.238 115.91771 124.77583
7.24 115.30136 124.86399
7.242 108.75728 124.95606
7.244 99.55813 125.05213
7.246 106.34985 125.15228
7.248 113.89013 125.2566
7.25 102.87847 125.3652
7.252 128.22618 125.47819
7.254 138.68713 125.59566
7.256 90.1487 125.72064
7.258 121.23479 125.84748
7.26 99.33152 125.9792
7.262 141.68518 126.11595
7.264 131.81469 126.25786
7.266 111.26055 126.40511
7.268 127.14411 126.55786
7.27 116.45955 126.71629
7.272 126.87749 126.88413
7.274 107.30496 127.05452
7.276 122.36604 127.23118
7.278 114.69597 127.41434
7.28 116.27595 127.60425
7.282 107.92885 127.80114
7.284 102.50505 128.00529
7.286 109.07997 128.21696
7.288 134.7945 128.43646
7.29 128.81276 128.66409
7.292 124.52485 128.90018
7.294 117.11423 129.14509
7.296 120.2613 129.39918
7.298 119.73287 129.66284
7.3 131.80506 129.93649
7.302 98.99706 130.22057
7.304 131.60283 130.51555
7.306 113.4056 130.82193
7.308 121.46695 131.14023
7.31 128.08426 131.47103
7.312 116.43001 131.81957
7.314 125.52763 132.17722
7.316 178.76953 132.54931
7.318 139.84374 132.93658
7.32 135.0815 133.33983
7.322 112.09258 133.75995
7.324 122.55971 134.19789
7.326 172.21802 134.65471
7.328 179.66609 135.13157
7.33 149.82833 135.6298
7.332 155.37438 136.15088
7.334 159.97714 136.69651
7.336 162.4945 137.26864
7.338 154.9697 137.86952
7.34 145.29941 138.50172
7.342 171.7738 139.16822
7.344 182.8139 139.87241
7.346 158.97382 140.61812
7.348 168.13137 141.40962
7.35 180.49438 142.25156
7.352 161.27768 143.14893
7.354 136.39932 144.10689
7.356 153.35431 145.13067
7.358 159.11466 146.22533
7.36 157.58065 147.39554
7.362 139.2944 148.64532
7.364 142.91944 149.97777
7.366 131.65013 151.3948
7.368 147.04468 152.89676
7.37 134.03085 154.48216
7.372 153.79121 156.14718
7.374 154.73353 157.88531
7.376 149.57802 159.68706
7.378 159.33627 161.54058
7.38 149.72165 163.43186
7.382 135.74987 165.34923
7.384 146.63834 167.28615
7.386 140.07631 169.24533
7.388 132.95373 171.24078
7.39 163.28762 173.3083
7.392 146.94953 175.45714
7.394 164.7045 177.73417
7.396 162.80974 180.17536
7.398 170.2485 182.8183
7.4 143.37197 185.69763
7.402 147.4053 188.84909
7.404 187.08349 192.31074
7.406 187.5548 196.12473
7.408 182.1841 200.34005
7.41 182.63675 205.016
7.412 207.84498 210.22676
7.414 216.66817 216.06738
7.416 231.03023 222.6615
7.418 229.76284 230.17094
7.42 243.05452 238.80734
7.422 262.1452 248.84578
7.424 267.11959 260.63972
7.426 311.88198 274.63663
7.428 257.69576 291.3927
7.43 315.26562 311.58462
7.432 400.19802 336.01596
7.434 395.23616 365.61501
7.436 435.46754 401.42113
7.438 493.41566 444.55659
7.44 474.60248 496.18201
7.442 532.11162 557.4343
7.444 680.31894 629.36224
7.446 766.04748 712.77609
7.448 765.17739 808.22869
7.45 929.07923 915.84587
7.452 1045.04851 1035.22149
7.454 1101.40883 1165.28963
7.456 1285.70914 1304.18229
7.458 1436.89433 1449.0663
7.46 1544.61048 1595.96338
7.462 1572.52548 1739.59038
7.464 1817.43711 1873.31656
7.466 1961.28459 1989.40782
7.468 2048.40259 2079.74931
7.47 2210.66575 2137.11101
7.472 2208.33399 2156.7092
7.474 2249.55271 2137.48014
7.476 2345.8096 2082.44682
7.478 2280.15447 1997.9799
7.48 2122.25621 1892.33616
7.482 2096.45993 1774.13463
7.484 1890.72882 1651.25597
7.486 1627.42419 1530.28649
7.488 1515.63711 1416.37426
7.49 1311.75808 1313.30051
7.492 1206.58365 1223.62154
7.494 1122.8373 1148.80877
7.496 1053.64294 1089.36468
7.498 953.62059 1044.9144
7.5 984.27589 1014.27777
7.502 1027.83442 995.12173
7.504 987.71237 985.63651
7.506 978.07545 982.17641
7.508 1127.81004 981.03441
7.51 1136.56749 978.32025
7.512 1201.17233 970.41194
7.514 1209.09869 954.50991
7.516 1109.19941 929.11185
7.518 1052.95278 894.19443
7.52 995.57026 851.01174
7.522 914.53485 801.62059
7.524 811.7815 748.35533
7.526 736.81939 693.4308
7.528 670.99406 638.72984
7.53 583.63883 585.73836
7.532 520.67673 535.56229
7.534 498.35067 488.97527
7.536 436.71148 446.47023
7.538 374.35647 408.30592
7.54 338.55848 374.54837
7.542 332.17686 345.1093
7.544 291.53647 319.783
7.546 295.53743 298.28172
7.548 285.55669 280.26888
7.55 254.94047 265.3885
7.552 205.82687 253.28976
7.554 217.88081 243.6457
7.556 216.25422 236.16572
7.558 229.31686 230.59987
7.56 226.3798 226.74867
7.562 200.12819 224.44641
7.564 222.67345 223.54616
7.566 240.37357 223.97555
7.568 214.45062 225.62478
7.57 231.60548 228.40269
7.572 215.34926 232.21075
7.574 220.56521 236.92166
7.576 240.27108 242.38225
7.578 212.24955 248.39147
7.58 221.95979 254.69029
7.582 253.03627 260.95097
7.584 217.71179 266.77323
7.586 254.56883 271.69662
7.588 270.95937 275.23905
7.59 260.1369 276.96568
7.592 271.72996 276.57511
7.594 265.27996 273.97213
7.596 229.83176 269.29207
7.598 273.66284 262.86378
7.6 247.58951 255.12995
7.602 257.10433 246.56125
7.604 226.23341 237.5927
7.606 220.55721 228.59119
7.608 238.838 219.84731
7.61 208.34766 211.58092
7.612 226.67263 203.95145
7.614 222.2102 197.0689
7.616 199.84541 191.0037
7.618 172.76392 185.79572
7.62 178.06545 181.46268
7.622 177.9016 178.00824
7.624 172.88117 175.43442
7.626 166.19345 173.73408
7.628 193.45838 172.9128
7.63 175.82726 172.98875
7.632 173.44037 173.99565
7.634 167.23881 175.98392
7.636 174.30263 179.0194
7.638 181.2379 183.1797
7.64 204.8606 188.54817
7.642 184.95314 195.20575
7.644 204.49461 203.22096
7.646 232.37266 212.63855
7.648 212.87752 223.46721
7.65 254.47741 235.66655
7.652 230.46051 249.13345
7.654 250.33851 263.68719
7.656 264.03636 279.05276
7.658 274.93575 294.84227
7.66 297.31574 310.53645
7.662 276.96755 325.4733
7.664 282.15515 338.85757
7.666 315.07622 349.80986
7.668 295.23662 357.46943
7.67 285.49171 361.14267
7.672 253.96112 360.45572
7.674 260.1856 355.24164
7.676 275.72004 346.35631
7.678 240.39643 334.32816
7.68 273.16329 320.03012
7.682 230.59719 304.33082
7.684 246.43845 288.00242
7.686 249.0111 271.68041
7.688 226.3385 255.85862
7.69 246.08648 240.90366
7.692 256.48361 227.073
7.694 195.70403 214.53344
7.696 271.44854 203.37736
7.698 188.77597 193.63713
7.7 184.54542 185.30315
7.702 206.62352 178.31718
7.704 211.80099 172.61244
7.706 163.97531 168.10482
7.708 194.04854 164.70632
7.71 201.42347 162.33169
7.712 204.10555 160.90279
7.714 198.24914 160.35074
7.716 186.47481 160.61589
7.718 187.25705 161.64657
7.72 201.32164 163.39591
7.722 159.53971 165.81071
7.724 187.18862 168.83952
7.726 174.69463 172.41728
7.728 164.46571 176.46186
7.73 180.27222 180.86764
7.732 161.85064 185.49843
7.734 178.63333 190.18066
7.736 162.45789 194.69853
7.738 167.13841 198.79525
7.74 172.72 202.18597
7.742 208.51764 204.5873
7.744 166.84471 205.76224
7.746 184.40851 205.56932
7.748 189.1211 203.99676
7.75 152.57581 201.16563
7.752 184.28272 197.30005
7.754 193.47732 192.67892
7.756 151.1974 187.58847
7.758 183.46335 182.28897
7.76 182.52504 176.99826
7.762 167.53287 171.8878
7.764 181.07932 167.08558
7.766 184.97202 162.69153
7.768 195.32972 158.71334
7.77 171.89588 155.24654
7.772 160.32084 152.26652
7.774 192.7801 149.75824
7.776 176.44151 147.68334
7.778 154.9321 145.99448
7.78 219.76711 144.63082
7.782 156.61147 143.52341
7.784 219.03149 142.5995
7.786 212.69252 141.78817
7.788 166.81085 141.02679
7.79 170.07318 140.26714
7.792 165.31533 139.47938
7.794 150.77675 138.65257
7.796 164.93408 137.79164
7.798 151.46137 136.91231
7.8 135.60143 136.03566
7.802 141.92183 135.18391
7.804 140.62836 134.37779
7.806 137.35386 133.63557
7.808 130.92383 132.97297
7.81 132.78833 132.4037
7.812 128.10699 131.94019
7.814 143.97264 131.59437
7.816 146.80949 131.37851
7.818 146.4787 131.30598
7.82 141.3378 131.39198
7.822 144.0121 131.65419
7.824 140.95104 132.11316
7.826 126.45144 132.79247
7.828 150.73342 133.71846
7.83 143.16638 134.9196
7.832 158.03833 136.43132
7.834 131.19886 138.27016
7.836 148.44751 140.46782
7.838 160.07932 143.04445
7.84 171.31099 146.01175
7.842 170.64675 149.36981
7.844 168.02067 153.10378
7.846 145.36925 157.1804
7.848 159.68027 161.54424
7.85 152.09583 166.11358
7.852 165.45192 170.77597
7.854 164.46099 175.38398
7.856 182.58958 179.75274
7.858 191.60699 183.6636
7.86 208.12096 186.8764
7.862 159.90217 189.15677
7.864 173.81917 190.31457
7.866 190.22608 190.24402
7.868 187.96058 188.94956
7.87 173.11527 186.54553
7.872 194.27754 183.22954
7.874 172.05637 179.24209
7.876 164.52624 174.82846
7.878 174.41092 170.20969
7.88 195.91396 165.57314
7.882 160.83188 161.06733
7.884 160.02724 156.80516
7.886 174.94026 152.86848
7.888 181.40449 149.31267
7.89 149.29877 146.17076
7.892 140.25817 143.45689
7.894 165.42683 141.16943
7.896 168.37115 139.29388
7.898 159.72594 137.8055
7.9 155.05707 136.67175
7.902 152.80442 135.8544
7.904 147.01908 135.31121
7.906 131.65385 134.99709
7.908 134.38058 134.86478
7.91 132.53099 134.86517
7.912 102.96655 134.94755
7.914 133.58003 135.06054
7.916 123.70178 135.15423
7.918 112.38052 135.18402
7.92 112.40716 135.11566
7.922 104.12576 134.92982
7.924 120.89747 134.62421
7.926 129.47842 134.21034
7.928 128.54199 133.71544
7.93 140.56905 133.16694
7.932 99.67711 132.59404
7.934 123.06487 132.02296
7.936 122.55468 131.47558
7.938 120.79703 130.96917
7.94 115.32873 130.51684
7.942 139.13579 130.12809
7.944 152.70987 129.8094
7.946 126.56834 129.56474
7.948 122.79256 129.39608
7.95 111.35874 129.3038
7.952 131.60954 129.28713
7.954 116.87656 129.34463
7.956 123.1422 129.47686
7.958 128.70972 129.67768
7.96 110.46505 129.94829
7.962 140.11577 130.28856
7.964 147.75525 130.69964
7.966 146.14375 131.18437
7.968 121.19672 131.74776
7.97 113.10319 132.39745
7.972 137.97417 133.14439
7.974 138.18654 134.00355
7.976 139.3542 134.99507
7.978 144.34165 136.14426
7.98 143.83146 137.48437
7.982 170.12405 139.0568
7.984 145.71401 140.91269
7.986 166.28924 143.11413
7.988 166.92248 145.73524
7.99 175.7496 148.86279
7.992 187.29595 152.59631
7.994 177.4695 157.04739
7.996 175.202 162.3379
7.998 188.20364 168.59708
8 196.44198 175.95712
8.002 199.47822 184.54722
8.004 199.2427 194.48606
8.006 232.84328 205.87251
8.008 228.00041 218.77467
8.01 243.53356 233.21733
8.012 249.1003 249.16785
8.014 269.44764 266.52106
8.016 239.56301 285.08433
8.018 306.19186 304.57301
8.02 252.56812 324.57181
8.022 249.76812 344.58594
8.024 309.21714 364.02362
8.026 295.81814 382.22695
8.028 311.05374 398.49702
8.03 315.19275 412.11113
8.032 287.36527 422.35517
8.034 308.87524 428.56947
8.036 326.19319 430.23701
8.038 315.56135 427.09444
8.04 284.63919 419.22313
8.042 308.60616 407.07022
8.044 303.15537 391.28334
8.046 280.33094 372.9746
8.048 304.08716 352.99182
8.05 274.89575 332.20938
8.052 262.74278 311.35603
8.054 296.10813 291.01964
8.056 254.7351 271.63888
8.058 224.09268 253.52455
8.06 245.54733 236.87926
8.062 245.31172 221.81574
8.064 203.8174 208.37296
8.066 214.55866 196.53049
8.068 230.79429 186.22158
8.07 203.16794 177.34519
8.072 177.8871 169.77713
8.074 205.83216 163.37993
8.076 179.43521 158.01153
8.078 180.89587 153.5318
8.08 171.08179 149.80853
8.082 153.83527 146.7207
8.084 159.31182 144.14723
8.086 149.65055 142.0224
8.088 149.90211 140.25404
8.09 146.84832 138.77737
8.092 153.58086 137.54009
8.094 142.77799 136.50093
8.096 131.45202 135.62807
8.098 135.79015 134.89764
8.1 141.03928 134.29231
8.102 126.55821 133.80006
8.104 128.84689 133.41312
8.106 123.95476 133.12697
8.108 133.20548 132.93956
8.11 122.83712 132.85059
8.112 115.58358 132.86078
8.114 139.90648 132.97128
8.116 146.94535 133.18304
8.118 121.02957 133.49623
8.12 117.83465 133.90964
8.122 122.80027 134.42123
8.124 119.98342 135.02315
8.126 113.61644 135.70776
8.128 124.92562 136.46255
8.13 119.05061 137.27057
8.132 126.61321 138.10966
8.134 139.26877 138.95204
8.136 138.30029 139.76444
8.138 133.3686 140.50975
8.14 130.85406 141.15065
8.142 132.9872 141.65535
8.144 141.1852 142.00442
8.146 172.00168 142.19647
8.148 124.89115 142.25037
8.15 141.76176 142.20308
8.152 143.08285 142.1044
8.154 155.14774 142.01083
8.156 124.04857 141.98078
8.158 155.59163 142.07194
8.16 153.70752 142.34044
8.162 161.06074 142.84128
8.164 152.94193 143.62909
8.166 149.07493 144.75888
8.168 169.47946 146.28639
8.17 163.32875 148.26809
8.172 169.94145 150.76058
8.174 169.24457 153.81943
8.176 192.81399 157.4974
8.178 187.0145 161.84193
8.18 171.71125 166.89177
8.182 182.76991 172.67277
8.184 182.28043 179.19267
8.186 197.22323 186.43519
8.188 181.6096 194.35373
8.19 194.33599 202.86571
8.192 223.09908 211.84908
8.194 193.90919 221.14275
8.196 218.18308 230.5521
8.198 193.60079 239.85834
8.2 158.66972 248.82769
8.202 207.1714 257.21498
8.204 231.93796 264.75892
8.206 192.13168 271.17328
8.208 222.22456 276.14546
8.21 198.93238 279.35543
8.212 191.30717 280.52117
8.214 203.72006 279.46141
8.216 215.71357 276.15207
8.218 217.95043 270.74959
8.22 225.28112 263.56895
8.222 236.04183 255.02584
8.224 202.56573 245.56479
8.226 205.25768 235.62102
8.228 188.60142 225.56126
8.23 196.44773 215.68214
8.232 192.23398 206.21126
8.234 201.72012 197.289
8.236 191.23713 189.07973
8.238 164.65117 181.62711
8.24 167.05998 174.96404
8.242 175.63914 169.09369
8.244 180.22886 163.99551
8.246 186.31491 159.63084
8.248 152.751 155.94799
8.25 182.73469 152.887
8.252 143.53172 150.3838
8.254 166.03683 148.37377
8.256 164.59065 146.7946
8.258 148.7692 145.58845
8.26 148.61224 144.7034
8.262 147.73618 144.0943
8.264 129.66349 143.72321
8.266 142.01244 143.55933
8.268 146.97887 143.57883
8.27 140.47362 143.76452
8.272 153.2285 144.10548
8.274 136.6984 144.59689
8.276 132.56705 145.23993
8.278 146.35762 146.04202
8.28 150.33926 147.01721
8.282 135.97454 148.18701
8.284 131.52648 149.58131
8.286 149.29415 151.23969
8.288 166.09598 153.21284
8.29 153.90657 155.56392
8.292 151.62319 158.36995
8.294 170.80619 161.72275
8.296 166.84786 165.72939
8.298 177.42894 170.51171
8.3 157.707 176.20479
8.302 157.2122 182.95411
8.304 190.90593 190.91141
8.306 222.37148 200.22762
8.308 206.30927 211.04696
8.31 199.67035 223.49694
8.312 233.02886 237.67859
8.314 247.92944 253.65565
8.316 279.29506 271.44372
8.318 293.93307 290.9961
8.32 313.18756 312.19438
8.322 322.9266 334.83219
8.324 352.3944 358.59971
8.326 369.79742 383.06582
8.328 402.55643 407.66073
8.33 461.90341 431.66571
8.332 518.61914 454.22223
8.334 574.04655 474.37705
8.336 639.79022 491.17725
8.338 692.00341 503.81255
8.34 672.04721 511.77484
8.342 722.50808 514.98049
8.344 636.6964 513.80287
8.346 670.8847 508.99789
8.348 662.15588 501.55295
8.35 579.29658 492.51613
8.352 527.09202 482.85536
8.354 512.31389 473.36957
8.356 452.44452 464.64797
8.358 445.12662 457.06576
8.36 417.05572 450.80117
8.362 396.48123 445.86464
8.364 389.98798 442.13317
8.366 380.5207 439.38132
8.368 368.92878 437.3017
8.37 370.44738 435.51289
8.372 328.93049 433.56247
8.374 337.53724 430.94154
8.376 348.1237 427.12609
8.378 333.01145 421.6483
8.38 302.84522 414.18113
8.382 297.09846 404.60546
8.384 295.00343 393.03146
8.386 308.04423 379.76693
8.388 322.86118 365.25203
8.39 274.88778 349.97631
8.392 288.73156 334.43347
8.394 294.7149 319.07762
8.396 274.23089 304.31086
8.398 242.29155 290.47427
8.4 241.80099 277.85666
8.402 247.23081 266.69397
8.404 251.07881 257.17607
8.406 256.90733 249.45273
8.408 282.30522 243.63931
8.41 252.03725 239.82383
8.412 256.53973 238.06142
8.414 250.60177 238.38972
8.416 237.77236 240.8202
8.418 256.57698 245.3392
8.42 222.21537 251.90542
8.422 245.69871 260.44625
8.424 257.75351 270.85296
8.426 267.86346 282.97443
8.428 271.39319 296.60886
8.43 304.72424 311.49311
8.432 288.17639 327.28944
8.434 309.13512 343.57045
8.436 333.62537 359.8062
8.438 346.8939 375.35292
8.44 397.73599 389.46884
8.442 433.60908 401.34861
8.444 424.87506 410.20061
8.446 526.8655 415.3569
8.448 440.0854 416.39223
8.45 481.416 413.21211
8.452 503.4288 406.07369
8.454 469.44802 395.53008
8.456 396.1407 382.32208
8.458 404.55488 367.25874
8.46 404.86272 351.12148
8.462 363.10011 334.60638
8.464 340.6477 318.30154
8.466 299.38969 302.68742
8.468 315.47113 288.14897
8.47 318.32312 274.99132
8.472 250.1822 263.45534
8.474 274.20056 253.73176
8.476 281.25241 245.97348
8.478 245.24717 240.30727
8.48 269.61823 236.84043
8.482 276.65184 235.67271
8.484 260.16629 236.89922
8.486 264.28692 240.61419
8.488 288.06304 246.911
8.49 289.3984 255.87896
8.492 272.56464 267.59677
8.494 328.19688 282.12295
8.496 329.8516 299.48354
8.498 325.53567 319.65788
8.5 342.00927 342.56257
8.502 383.97291 368.03424
8.504 395.95748 395.81071
8.506 372.36088 425.51013
8.508 459.63074 456.60743
8.51 489.88876 488.40852
8.512 481.56395 520.02517
8.514 579.93732 550.35922
8.516 542.54291 578.11175
8.518 540.91024 601.8394
8.52 604.74305 620.07709
8.522 620.17767 631.51724
8.524 605.89064 635.22117
8.526 650.96069 630.89922
8.528 671.19847 618.87221
8.53 623.88821 600.03178
8.532 660.27062 575.65724
8.534 602.53302 547.19579
8.536 572.43978 516.07551
8.538 557.82698 483.58091
8.54 533.95036 450.80057
8.542 455.26448 418.61341
8.544 472.17321 387.70267
8.546 407.45423 358.57825
8.548 353.68256 331.59995
8.55 371.96414 306.99876
8.552 325.25142 284.89605
8.554 316.51357 265.32097
8.556 260.09888 248.22691
8.558 276.38471 233.50707
8.56 264.45952 221.0093
8.562 251.83288 210.54967
8.564 218.72699 201.92463
8.566 193.98118 194.92112
8.568 191.80423 189.3247
8.57 201.81125 184.92524
8.572 188.95057 181.52051
8.574 203.14636 178.91768
8.576 173.7887 176.93344
8.578 168.70093 175.39351
8.58 187.3781 174.13273
8.582 172.79166 172.99728
8.584 178.19774 171.84982
8.586 168.27795 170.5774
8.588 174.75609 169.1001
8.59 181.22759 167.37683
8.592 181.10532 165.40533
8.594 189.26919 163.21567
8.596 199.57366 160.85931
8.598 184.2082 158.39726
8.6 206.33395 155.8905
8.602 152.74059 153.39392
8.604 192.76825 150.95348
8.606 133.68416 148.60563
8.608 175.9118 146.37814
8.61 159.6171 144.29009
8.612 149.46952 142.3545
8.614 154.14211 140.5783
8.616 135.34384 138.9672
8.618 125.60215 137.51163
8.62 143.47376 136.2099
8.622 136.64267 135.05411
8.624 145.7753 134.03456
8.626 137.46566 133.14054
8.628 143.71074 132.36091
8.63 131.83589 131.68467
8.632 150.96065 131.1024
8.634 146.64591 130.60277
8.636 118.04716 130.17859
8.638 121.5516 129.82317
8.64 134.95372 129.53142
8.642 121.67991 129.29946
8.644 125.1752 129.1266
8.646 147.95873 129.01253
8.648 137.74451 128.96549
8.65 147.19438 128.97685
8.652 115.47584 129.05857
8.654 128.38926 129.21822
8.656 141.63744 129.46586
8.658 112.66418 129.81125
8.66 130.15074 130.26769
8.662 129.56879 130.84909
8.664 126.14776 131.5709
8.666 144.90436 132.44742
8.668 122.03285 133.49455
8.67 138.55478 134.72702
8.672 128.09644 136.15808
8.674 158.43676 137.79873
8.676 155.91301 139.65674
8.678 141.02421 141.73547
8.68 154.19651 144.0326
8.682 128.01008 146.53855
8.684 149.86089 149.23466
8.686 155.04873 152.09118
8.688 155.10353 155.06551
8.69 158.81683 158.1011
8.692 180.44245 161.12825
8.694 185.88559 164.06769
8.696 166.28892 166.83764
8.698 172.89587 169.36344
8.7 172.03929 171.58716
8.702 164.93558 173.47365
8.704 183.18878 175.00993
8.706 176.43294 176.19801
8.708 171.77745 177.04382
8.71 179.72396 177.54701
8.712 166.02292 177.69578
8.714 165.05885 177.4693
8.716 180.41643 176.84725
8.718 129.50612 175.82359
8.72 151.71362 174.41937
8.722 158.34369 172.68944
8.724 141.86433 170.72025
8.726 155.48378 168.62019
8.728 149.69895 166.5062
8.73 149.90973 164.4914
8.732 158.23566 162.67611
8.734 147.77453 161.14302
8.736 149.95846 159.95539
8.738 152.7062 159.15709
8.74 136.76436 158.57586
8.742 149.5952 158.61442
8.744 153.5413 159.06454
8.746 162.31394 159.89867
8.748 144.65264 161.07156
8.75 152.96086 162.51953
8.752 167.58711 164.15968
8.754 151.87804 165.88948
8.756 167.70211 167.5879
8.758 149.02765 169.11962
8.76 164.8536 170.34612
8.762 144.11175 171.13098
8.764 161.34927 171.37049
8.766 171.26018 171.00155
8.768 158.91445 170.01712
8.77 155.38686 168.45342
8.772 157.87352 166.39808
8.774 150.87461 163.96114
8.776 162.11701 161.26098
8.778 137.55867 158.41108
8.78 139.83578 155.51204
8.782 135.97759 152.64825
8.784 136.26844 149.88779
8.786 138.12076 147.28382
8.788 148.9627 144.81057
8.79 136.79123 142.62954
8.792 145.53505 140.69481
8.794 122.68069 139.01945
8.796 138.22651 137.61094
8.798 141.56055 136.47292
8.8 136.85281 135.60679
8.802 143.34256 135.01336
8.804 127.84128 134.69437
8.806 149.3637 134.65382
8.808 156.24352 134.89919
8.81 106.06787 135.44222
8.812 176.52499 136.29941
8.814 145.4253 137.49211
8.816 144.6471 139.04611
8.818 168.87205 140.99077
8.82 164.29216 143.35767
8.822 162.56959 146.17873
8.824 167.62196 149.48399
8.826 150.09117 153.29888
8.828 176.53212 157.64128
8.83 166.90962 162.51836
8.832 171.86822 167.92328
8.834 164.40738 173.83187
8.836 179.84948 180.20027
8.838 186.78135 186.95762
8.84 201.01937 194.00869
8.842 206.01845 201.2263
8.844 214.23704 208.44883
8.846 199.82484 215.47942
8.848 214.9061 222.07795
8.85 188.98151 227.97871
8.852 215.94871 232.89821
8.854 216.31634 236.5652
8.856 226.84145 238.75871
8.858 206.8997 239.34776
8.86 195.30591 238.31984
8.862 215.2772 235.78721
8.864 236.99666 231.96853
8.866 204.65988 227.15308
8.868 210.34917 221.66054
8.87 229.46457 215.8073
8.872 213.75871 209.88477
8.874 211.27296 204.1492
8.876 217.95548 198.81955
8.878 227.23906 194.06796
8.88 202.20679 190.06993
8.882 213.97878 186.93747
8.884 198.43155 184.77044
8.886 183.32011 183.64202
8.888 186.35374 183.59967
8.89 179.22413 184.66853
8.892 213.66455 186.84944
8.894 186.25859 190.11829
8.896 204.47719 194.42502
8.898 205.58373 199.6921
8.9 199.78965 205.81259
8.902 197.61257 212.64717
8.904 210.26076 220.02037
8.906 220.23291 227.71585
8.908 188.87272 235.47191
8.91 188.43303 242.97922
8.912 196.45696 249.88462
8.914 199.31219 255.80584
8.916 210.51993 260.36091
8.918 194.3104 263.2121
8.92 199.82844 264.11637
8.922 203.36869 262.96775
8.924 207.46718 259.81608
8.926 207.79822 254.85457
8.928 212.17917 248.38119
8.93 212.34731 240.7486
8.932 195.42609 232.31609
8.934 182.7514 223.41808
8.936 208.62903 214.3444
8.938 181.421 205.3343
8.94 192.49845 196.5777
8.942 196.5537 188.22102
8.944 175.24541 180.36757
8.946 172.14174 173.09078
8.948 179.97651 166.43378
8.95 161.67607 160.41509
8.952 172.32655 155.03262
8.954 157.84654 150.26758
8.956 178.23714 146.08811
8.958 151.92486 142.45284
8.96 151.35066 139.31411
8.962 142.62455 136.62095
8.964 140.18787 134.32151
8.966 137.05011 132.36517
8.968 134.70664 130.6812
8.97 134.21636 129.27131
8.972 127.51199 128.07307
8.974 150.07354 127.05222
8.976 116.61186 126.17787
8.978 140.34947 125.42518
8.98 112.0051 124.77303
8.982 120.58308 124.20408
8.984 136.11685 123.70424
8.986 135.37239 123.26222
8.988 135.61897 122.86905
8.99 134.67022 122.51765
8.992 137.75597 122.20248
8.994 122.51082 121.91927
8.996 147.13334 121.66474
8.998 119.20478 121.43644
9 131.40714 121.2326
9.002 126.64089 121.05257
9.004 116.33626 120.89475
9.006 118.59122 120.75957
9.008 129.19793 120.64749
9.01 117.66898 120.55954
9.012 110.00846 120.4982
9.014 126.65948 120.46819
9.016 119.72897 120.46529
9.018 128.41526 120.49738
9.02 131.33425 120.56913
9.022 131.30768 120.68601
9.024 100.16139 120.85432
9.026 109.10802 121.08109
9.028 114.02834 121.3739
9.03 125.16829 121.74075
9.032 136.03057 122.18971
9.034 124.28327 122.72859
9.036 132.50547 123.36452
9.038 116.93144 124.10345
9.04 129.53778 124.95041
9.042 131.25605 125.90575
9.044 119.91036 126.96935
9.046 120.37255 128.13678
9.048 133.12085 129.39947
9.05 121.31335 130.74398
9.052 113.02133 132.15125
9.054 148.83917 133.58811
9.056 111.86683 135.03672
9.058 131.28098 136.44848
9.06 139.02287 137.77427
9.062 120.02888 138.95819
9.064 123.72936 139.94077
9.066 116.0347 140.66459
9.068 127.87154 141.0818
9.07 148.64711 141.1619
9.072 123.46044 140.89742
9.074 123.38289 140.30541
9.076 135.43157 139.42413
9.078 140.15427 138.3062
9.08 128.92907 137.01068
9.082 121.9687 135.59614
9.084 126.01496 134.11596
9.086 115.62604 132.61598
9.088 103.30165 131.13386
9.09 131.74193 129.69937
9.092 104.82179 128.33606
9.094 127.23808 127.05892
9.096 128.40844 125.88
9.098 96.36001 124.80673
9.1 120.56463 123.84043
9.102 111.03726 122.98081
9.104 116.5583 122.22595
9.106 135.58059 121.57012
9.108 121.45355 121.00634
9.11 105.05434 120.52765
9.112 130.88432 120.12556
9.114 128.86644 119.79177
9.116 117.98247 119.51823
9.118 123.59875 119.29728
9.12 93.62271 119.12194
9.122 133.20916 118.98595
9.124 117.47303 118.88382
9.126 114.54425 118.81089
9.128 140.05404 118.76327
9.13 107.03414 118.73777
9.132 123.6748 118.73187
9.134 120.39381 118.74364
9.136 110.69416 118.77168
9.138 105.44082 118.81506
9.14 137.67849 118.87326
9.142 114.86097 118.94617
9.144 133.69063 119.03407
9.146 130.57816 119.13761
9.148 118.23096 119.25786
9.15 106.70017 119.39633
9.152 132.52359 119.55501
9.154 129.14094 119.73648
9.156 124.24329 119.944
9.158 121.66339 120.18161
9.16 102.17558 120.45427
9.162 117.207 120.76799
9.164 131.87733 121.12999
9.166 135.83538 121.5488
9.168 134.33654 122.03442
9.17 138.69826 122.59832
9.172 120.50341 123.25407
9.174 141.80706 124.01517
9.176 124.80495 124.89801
9.178 128.45687 125.91953
9.18 148.63932 127.09761
9.182 137.511 128.45023
9.184 145.37447 129.99505
9.186 156.36917 131.74865
9.188 167.06995 133.72564
9.19 138.99143 135.93095
9.192 156.65291 138.38587
9.194 163.99269 141.08638
9.196 150.61497 144.02915
9.198 178.67981 147.20377
9.2 162.72364 150.59166
9.202 148.45983 154.16486
9.204 177.96732 157.88469
9.206 165.78492 161.70003
9.208 168.48772 165.54573
9.21 186.27056 169.34165
9.212 160.80806 172.99378
9.214 164.61564 176.39871
9.216 179.13007 179.45244
9.218 170.94631 182.06324
9.22 168.19951 184.16397
9.222 177.12005 185.72421
9.224 181.60779 186.75194
9.226 179.10296 187.2881
9.228 177.92254 187.39389
9.23 177.78798 187.13575
9.232 204.22292 186.57254
9.234 169.82193 185.74794
9.236 183.22272 184.69272
9.238 197.3424 183.41602
9.24 160.01304 181.93461
9.242 169.87317 180.27007
9.244 177.26431 178.46116
9.246 152.3325 176.56869
9.248 175.38228 174.67475
9.25 190.64208 172.87714
9.252 157.27846 171.28121
9.254 164.67688 169.99075
9.256 194.81463 169.10508
9.258 140.15737 168.70937
9.26 144.01854 168.87595
9.262 168.51709 169.66229
9.264 154.02339 171.11035
9.266 170.51779 173.24598
9.268 202.39475 176.07796
9.27 148.555 179.59686
9.272 204.83598 183.77337
9.274 194.62591 188.55637
9.276 187.56406 193.87051
9.278 230.57183 199.61339
9.28 210.05248 205.65247
9.282 207.48054 211.82223
9.284 257.11524 217.92283
9.286 235.68546 223.7221
9.288 231.91438 228.96348
9.29 240.20001 233.38197
9.292 290.78569 236.72831
9.294 275.30592 238.79816
9.296 250.36393 239.45932
9.298 307.20936 238.66905
9.3 291.68133 236.47616
9.302 265.15924 233.00824
9.304 302.04629 228.44959
9.306 244.22927 223.01703
9.308 247.15739 216.93889
9.31 238.18742 210.43923
9.312 195.67114 203.7271
9.314 237.28296 196.98992
9.316 219.31954 190.3899
9.318 192.94172 184.06296
9.32 184.80657 178.11943
9.322 185.66623 172.6459
9.324 159.47812 167.70771
9.326 181.61935 163.35161
9.328 170.09459 159.6084
9.33 172.91677 156.4953
9.332 170.55968 154.01815
9.334 167.35317 152.17317
9.336 182.59359 150.94852
9.338 155.59158 150.32546
9.34 137.65666 150.2791
9.342 156.26295 150.77892
9.344 160.00496 151.78885
9.346 178.29031 153.26704
9.348 169.75976 155.16529
9.35 166.80301 157.42811
9.352 167.90572 159.99142
9.354 167.17805 162.78088
9.356 161.22349 165.70998
9.358 157.75291 168.67829
9.36 175.1653 171.57043
9.362 162.49716 174.25711
9.364 173.81602 176.59941
9.366 169.83832 178.45773
9.368 173.14856 179.70526
9.37 161.46209 180.24424
9.372 169.14332 180.02085
9.374 158.59246 179.03413
9.376 196.95254 177.32879
9.378 171.63637 175.01301
9.38 175.99636 172.20186
9.382 164.78318 169.0282
9.384 190.27008 165.62205
9.386 165.96393 162.10148
9.388 167.34696 158.5424
9.39 171.43266 155.07969
9.392 163.7646 151.75415
9.394 164.05428 148.61653
9.396 166.20956 145.70361
9.398 127.20616 143.0398
9.4 138.34497 140.63859
9.402 130.57706 138.50384
9.404 120.30318 136.63093
9.406 137.98466 135.00792
9.408 140.68771 133.61655
9.41 135.0555 132.43331
9.412 147.36443 131.43053
9.414 145.20379 130.57757
9.416 140.69535 129.84231
9.418 139.74251 129.19293
9.42 140.82202 128.59997
9.422 122.26008 128.03842
9.424 121.62542 127.48935
9.426 136.54081 126.94078
9.428 134.12377 126.40401
9.43 132.39755 125.84584
9.432 138.49301 125.28677
9.434 140.42877 124.73277
9.436 125.93145 124.19045
9.438 112.32286 123.66625
9.44 118.5804 123.16591
9.442 125.86073 122.6943
9.444 120.44534 122.25541
9.446 139.15852 121.85243
9.448 125.03075 121.48782
9.45 98.95196 121.1635
9.452 136.85343 120.88092
9.454 114.35517 120.64119
9.456 108.99529 120.44524
9.458 122.81659 120.29398
9.46 126.54624 120.18842
9.462 104.61955 120.12985
9.464 114.72258 120.11997
9.466 119.91577 120.16101
9.468 111.45398 120.25583
9.47 135.74198 120.40799
9.472 123.5276 120.6264
9.474 118.14813 120.90654
9.476 117.89842 121.25847
9.478 119.64265 121.68791
9.48 116.08422 122.20068
9.482 124.69297 122.80238
9.484 120.88107 123.49809
9.486 128.28016 124.29194
9.488 119.81767 125.18669
9.49 114.28612 126.18333
9.492 137.22803 127.28054
9.494 130.27573 128.47428
9.496 108.46155 129.75725
9.498 117.39628 131.11835
9.5 124.24851 132.54206
9.502 127.26515 134.00776
9.504 122.35625 135.48908
9.506 129.3807 136.95342
9.508 140.97822 138.36075
9.51 145.57033 139.66943
9.512 128.38236 140.83134
9.514 125.51307 141.80089
9.516 132.19784 142.53945
9.518 132.16212 143.02136
9.52 124.8534 143.24099
9.522 136.77223 143.20617
9.524 140.28324 142.94763
9.526 133.77082 142.50942
9.528 140.29048 141.94265
9.53 142.10472 141.3007
9.532 130.00524 140.63519
9.534 137.23069 139.99385
9.536 137.75431 139.42
9.538 125.43979 138.95307
9.54 122.79722 138.62963
[truncated: 876,159 more chars]
